# Supplementary material for: Genetic alterations and aberrant hormonal pathways in thymic epithelial tumors
Source: BMC Cancer. 2025 Dec 12;26:98. doi: 10.1186/s12885-025-15455-4 (PMC12821246; doi:10.1186/s12885-025-15455-4)
Supplement: Supplementary file 1 — Supplementary Material 1. [file 12885_2025_15455_MOESM1_ESM.xlsx]

## Sheet: FigS1A
KEGG gene sets: RHPN2 Mutant
Description	GeneRatio	BgRatio	pvalue	p.adjust	Count	geneID
Cushing syndrome	15/254	155/7914	0.00012777	0.0225542	15	CACNA1C/CACNA1F/CDK4/RB1/FZD2/ITPR2/CRHR1/FZD1/CDKN2A/KMT2D/WNT9A/PDE8B/ARMC5/ATF4/DVL2
Thyroid hormone signaling pathway	12/254	119/7914	0.000413926	0.0276296	12	PLCE1/MED24/PIK3CA/NOTCH1/PRKCB/TP53/PLCD3/RXRA/CREBBP/RXRG/MED12L/ATP1B4
Parathyroid hormone synthesis, secretion and action	10/254	106/7914	0.00206377	0.110205	10	FGFR1/PRKCB/MMP16/ITPR2/PDE4A/RXRA/PDE4C/RXRG/MMP24/ATF4
Endocrine resistance	9/254	98/7914	0.00409129	0.136547	9	CYP2D7/PIK3CA/NOTCH1/CDK4/RB1/TP53/CYP2D6/JAG1/CDKN2A
Long-term potentiation	7/254	67/7914	0.00543849	0.137284	7	CACNA1C/PRKCB/RPS6KA3/ITPR2/CREBBP/GRIN2C/ATF4
Insulin secretion	8/254	86/7914	0.00616864	0.137284	8	KCNN2/CACNA1C/CACNA1F/PRKCB/SLC2A2/ABCC8/ATF4/ATP1B4
Central carbon metabolism in cancer	7/254	69/7914	0.00639224	0.137284	7	FGFR3/KIT/PIK3CA/FGFR1/TP53/SLC2A2/PGAM4
Cell cycle	10/254	124/7914	0.0064003	0.137284	10	MCM4/CHEK2/CUL1/CDK4/RB1/TP53/ATR/PKMYT1/CREBBP/CDKN2A
Notch signaling pathway	6/254	53/7914	0.00668422	0.137284	6	NCOR2/NOTCH1/JAG1/ADAM17/CREBBP/DVL2
p53 signaling pathway	7/254	72/7914	0.00804936	0.142287	7	CHEK2/COP1/ADGRB1/CDK4/TP53/ATR/CDKN2A
cAMP signaling pathway	14/254	216/7914	0.00959238	0.142287	14	PLCE1/CACNA1C/CACNA1F/FSHB/PIK3CA/GRIA3/PDE4A/NFKBIA/CREBBP/PDE4C/HHIP/GRIN2C/PAK1/ATP1B4
Phosphatidylinositol signaling system	8/254	99/7914	0.0139641	0.165522	8	PLCE1/DGKZ/PIK3CA/PRKCB/PLCD3/PI4KA/ITPR2/DGKQ
Proteoglycans in cancer	13/254	204/7914	0.0140694	0.165522	13	PLCE1/PIK3CA/FGFR1/PRKCB/TP53/FZD2/ITPR2/IQGAP1/FZD1/WNT9A/ANK1/PAK1/PTPN6
Signaling pathways regulating pluripotency of stem cells	10/254	140/7914	0.0144358	0.165522	10	FGFR3/PIK3CA/FGFR1/FZD2/RIF1/ISL1/FZD1/WNT9A/BMPR1B/DVL2
GnRH secretion New!	6/254	64/7914	0.0163186	0.165522	6	KCNN2/CACNA1C/CACNA1F/PIK3CA/PRKCB/ITPR2
Kaposi sarcoma-associated herpesvirus infection	12/254	186/7914	0.016443	0.165522	12	PIK3R5/PIK3CA/CDK4/RB1/TP53/ITPR2/HCK/NFKBIA/CREBBP/CCR1/HLA-A/PREX1
Carbohydrate digestion and absorption	5/254	47/7914	0.0167382	0.165522	5	LCT/PIK3CA/PRKCB/SLC2A2/ATP1B4
Human papillomavirus infection	18/254	330/7914	0.0192514	0.183575	18	ITGB7/COL6A5/PIK3CA/NOTCH1/CDK4/RB1/TP53/FZD2/ATR/LAMC3/JAG1/PARD3/CREBBP/FZD1/WNT9A/COL6A6/HLA-A/DVL2
Adherens junction	6/254	71/7914	0.025934	0.238771	6	FGFR1/IQGAP1/PARD3/CREBBP/CTNNA2/PTPN6
Bile secretion	6/254	72/7914	0.0275598	0.238988	6	KCNN2/RXRA/SLCO1B7/SLC51A/SLC22A8/ATP1B4
MAPK signaling pathway	16/254	295/7914	0.0277476	0.238988	16	FGFR3/FGF18/CACNA1C/CACNA1F/KIT/PAK2/FGFR1/TEK/PRKCB/TP53/RPS6KA3/MAPK8IP1/CACNG5/PAK1/ATF4/CD14
GnRH signaling pathway	7/254	93/7914	0.0294892	0.244529	7	CACNA1C/CACNA1F/FSHB/PRKCB/ITPR2/PTK2B/ATF4
Serotonergic synapse	8/254	115/7914	0.0312836	0.244529	8	KCNN2/CACNA1C/CACNA1F/CYP2D7/PRKCB/CYP2D6/KCND2/ITPR2
Protein digestion and absorption	7/254	95/7914	0.0326134	0.244529	7	COL6A5/SLC38A2/SLC6A19/COL14A1/COL6A6/COL21A1/ATP1B4
Wnt signaling pathway	10/254	160/7914	0.0329702	0.244529	10	NKD2/CUL1/PRKCB/TP53/FZD2/CREBBP/FZD1/WNT9A/FRAT1/DVL2
Chemokine signaling pathway	11/254	189/7914	0.0406851	0.271573	11	PIK3R5/PIK3CA/PRKCB/CCL11/PARD3/HCK/NFKBIA/CCR1/PTK2B/PAK1/PREX1
Melanogenesis	7/254	101/7914	0.0432891	0.281907	7	KIT/PRKCB/FZD2/CREBBP/FZD1/WNT9A/DVL2
Lysine degradation	5/254	61/7914	0.0453828	0.288505	5	SETD2/EHMT2/KMT2C/AASS/KMT2D
Human T-cell leukemia virus 1 infection	12/254	219/7914	0.0492229	0.299679	12	CRTC3/CHEK2/PIK3CA/CDK4/RB1/TP53/ATR/NFKBIA/CREBBP/CDKN2A/HLA-A/ATF4
T cell receptor signaling pathway	7/254	104/7914	0.0493853	0.299679	7	PIK3CA/PAK2/CDK4/NFKBIA/ICOS/PAK1/PTPN6
KEGG gene sets: RHPN2 Wildtype
Description	GeneRatio	BgRatio	pvalue	p.adjust	Count	geneID
cAMP signaling pathway	18/275	216/7914	0.000501775	0.136483	18	ARAP3/HCAR2/PLD1/ADCY6/CACNA1F/PDE3A/ADCY10/HTR6/VIP/GABBR2/HCAR1/EDN3/RELA/RAPGEF4/GCG/ROCK2/ADCY8/ATP2B1
Taste transduction	9/275	83/7914	0.00224066	0.151889	9	ITPR3/CALHM1/ADCY6/GNAT3/P2RX3/GABBR2/GABRA3/PKD1L3/ADCY8
Apoptosis	12/275	136/7914	0.00266429	0.151889	12	TP53/ATM/ITPR3/SPTA1/CASP10/CTSL/PIDD1/CTSH/LMNA/RELA/TUBA1B/APAF1
Insulin secretion	9/275	86/7914	0.00286396	0.151889	9	ITPR3/ADCY6/CACNA1F/ATF2/PCLO/RAPGEF4/ABCC8/GCG/ADCY8
Legionellosis	7/275	56/7914	0.00305848	0.151889	7	CLK1/ITGB2/HSF1/TLR5/RELA/RAB1B/APAF1
ECM-receptor interaction	9/275	88/7914	0.0033505	0.151889	9	LAMA1/LAMA3/LAMC1/FRAS1/LAMB4/COL6A3/GP5/DMP1/ITGA5
cGMP-PKG signaling pathway	13/275	167/7914	0.00533045	0.180705	13	MYH6/ITPR3/ADCY6/CACNA1F/ATF2/PDE3A/NFATC2/IRS1/SLC8A3/PIK3R5/ROCK2/ADCY8/ATP2B1
Protein digestion and absorption	9/275	95/7914	0.00558366	0.180705	9	SLC36A3/CPA1/SLC7A9/COL6A3/COL14A1/COL5A1/SLC8A3/CELA3A/COL12A1
Dilated cardiomyopathy (DCM)	9/275	96/7914	0.00597922	0.180705	9	TTN/MYH6/LAMA1/ADCY6/CACNA1F/SLC8A3/LMNA/ITGA5/ADCY8
Glycosaminoglycan biosynthesis - keratan sulfate	3/275	14/7914	0.0113656	0.309143	3	B4GALT2/ST3GAL2/CHST1
Calcium signaling pathway	13/275	193/7914	0.0168459	0.392792	13	ITPR3/CACNA1H/CACNA1F/P2RX3/HTR6/NOS1/SLC8A3/EGFR/GRM5/ITPKB/LTB4R2/ADCY8/ATP2B1
Cushing syndrome	11/275	155/7914	0.018982	0.392792	11	ITPR3/ADCY6/CACNA1H/CACNA1F/ATF2/DVL3/EGFR/CRHR2/AHR/ADCY8/KMT2A
Aldosterone synthesis and secretion	8/275	98/7914	0.0203475	0.392792	8	ITPR3/CYP11B2/ADCY6/CACNA1H/CACNA1F/ATF2/ADCY8/ATP2B1
Focal adhesion	13/275	199/7914	0.0211525	0.392792	13	PAK3/MET/LAMA1/PDGFC/LAMA3/LAMC1/VEGFC/LAMB4/COL6A3/IGF1R/EGFR/ITGA5/ROCK2
PI3K-Akt signaling pathway	20/275	354/7914	0.0216613	0.392792	20	TP53/MET/LAMA1/PDGFC/LAMA3/LAMC1/ATF2/VEGFC/LAMB4/IL6R/COL6A3/GYS2/IGF1R/IRS1/IFNAR1/EGFR/RELA/ITGA5/PIK3R5/OSMR
Mitophagy - animal	6/275	65/7914	0.0248094	0.396951	6	TP53/HIF1A/BECN2/USP15/CSNK2A1/RELA
Cortisol synthesis and secretion	6/275	65/7914	0.0248094	0.396951	6	ITPR3/ADCY6/CACNA1H/CACNA1F/ATF2/ADCY8
Gap junction	7/275	88/7914	0.0329219	0.473715	7	PDGFC/ITPR3/ADCY6/EGFR/GRM5/TUBA1B/ADCY8
Longevity regulating pathway	7/275	89/7914	0.0347159	0.473715	7	TP53/ADCY6/ATF2/IGF1R/IRS1/RELA/ADCY8
Adherens junction	6/275	71/7914	0.0362775	0.473715	6	MET/NECTIN4/IGF1R/CSNK2A1/EGFR/PARD3

## Sheet: FigS1B
Hallmark gene sets: RHPN2 Mutant
Description	GeneRatio	BgRatio	pvalue	p.adjust	Count	geneID
WNT_BETA_CATENIN_SIGNALING	9/142	42/4383	5.47025e-06	0.000268042	9	NCOR2/CUL1/NOTCH1/TP53/JAG1/ADAM17/FZD1/FRAT1/DVL2
NOTCH_SIGNALING	5/142	32/4383	0.00330618	0.0810014	5	CUL1/NOTCH1/ST3GAL6/JAG1/FZD1
BILE_ACID_METABOLISM	9/142	112/4383	0.00984233	0.160758	9	RBP1/FADS2/PEX13/OPTN/PHYH/PEX19/RXRA/RXRG/SULT2B1
INTERFERON_GAMMA_RESPONSE	12/142	200/4383	0.0276084	0.338202	12	ST8SIA4/ITGB7/NAMPT/CMKLR1/PSMA3/SAMD9L/NFKBIA/HLA-A/PTPN6/RNF213/NLRC5/HELZ2
Hallmark gene sets: RHPN2 Wildtype
Description	GeneRatio	BgRatio	pvalue	p.adjust	Count	geneID
EPITHELIAL_MESENCHYMAL_TRANSITION	14/157	200/4383	0.0116656	0.435865	14	LAMA1/IGFBP2/LAMA3/LAMC1/NTM/VEGFC/COL6A3/COL5A1/MXRA5/ITGA5/BGN/SLIT3/COL12A1/FBN1
INFLAMMATORY_RESPONSE	13/157	200/4383	0.0259183	0.435865	13	MET/HIF1A/ROS1/MEFV/VIP/PTPRE/IFNAR1/RELA/ITGA5/PIK3R5/OSMR/AHR/ATP2B1
HEDGEHOG_SIGNALING	4/157	36/4383	0.0383122	0.435865	4	L1CAM/MYH9/UNC5C/NRCAM

## Sheet: FigS2A
Description	GeneRatio	BgRatio	pvalue	p.adjust	Count	geneID
Cushing syndrome	25/502	155/7914	1.27601e-05	0.00211614	25	CACNA1C/CACNA1F/ITPR3/ADCY6/CACNA1H/CDK4/RB1/FZD2/ITPR2/CRHR1/ATF2/FZD1/CDKN2A/KMT2D/DVL3/WNT9A/PDE8B/ARMC5/ATF4/EGFR/CRHR2/DVL2/AHR/ADCY8/KMT2A
cAMP signaling pathway	31/502	216/7914	1.40142e-05	0.00211614	31	PLCE1/CACNA1C/CACNA1F/ARAP3/HCAR2/PLD1/ADCY6/FSHB/PIK3CA/GRIA3/PDE4A/NFKBIA/CREBBP/PDE4C/PDE3A/ADCY10/HHIP/GRIN2C/HTR6/VIP/GABBR2/HCAR1/EDN3/PAK1/RELA/RAPGEF4/GCG/ATP1B4/ROCK2/ADCY8/ATP2B1
Insulin secretion	15/502	86/7914	0.000289725	0.0226672	15	KCNN2/CACNA1C/CACNA1F/ITPR3/ADCY6/PRKCB/SLC2A2/ABCC8/ATF2/PCLO/ATF4/RAPGEF4/GCG/ATP1B4/ADCY8
Parathyroid hormone synthesis, secretion and action	17/502	106/7914	0.000331522	0.0226672	17	PLD1/ITPR3/ADCY6/FGFR1/PRKCB/MMP16/ITPR2/PDE4A/RXRA/PDE4C/ATF2/RXRG/GATA3/MMP24/ATF4/EGFR/ADCY8
ECM-receptor interaction	15/502	88/7914	0.000375285	0.0226672	15	LAMA1/LAMA3/ITGB7/COL6A5/SV2C/LAMC3/LAMC1/FRAS1/LAMB4/COL6A3/GP5/DMP1/COL6A6/DSPP/ITGA5
Protein digestion and absorption	15/502	95/7914	0.000866148	0.0435961	15	SLC36A3/CPA1/COL6A5/SLC38A2/SLC6A19/COL14A1/SLC7A9/COL6A3/COL5A1/COL6A6/COL21A1/SLC8A3/CELA3A/ATP1B4/COL12A1
Adherens junction	11/502	71/7914	0.00477279	0.124581	11	MET/NECTIN4/FGFR1/IQGAP1/PARD3/CREBBP/IGF1R/CSNK2A1/CTNNA2/PTPN6/EGFR
Proteoglycans in cancer	23/502	204/7914	0.00497538	0.124581	23	TP53/PLCE1/MET/ITPR3/HIF1A/PIK3CA/FGFR1/PRKCB/FZD2/ITPR2/IQGAP1/FZD1/CBL/WNT9A/CTSL/IGF1R/ANK1/PAK1/PTPN6/EGFR/ITGA5/TFAP4/ROCK2
Apoptosis	17/502	136/7914	0.00537656	0.124581	17	TP53/ATM/ITPR3/SPTA1/PIK3CA/ITPR2/TUBA8/NFKBIA/CASP10/CTSL/PIDD1/CTSH/ATF4/LMNA/RELA/TUBA1B/APAF1
Notch signaling pathway	9/502	53/7914	0.00559967	0.124581	9	NCOR2/PTCRA/NOTCH1/JAG1/ADAM17/CREBBP/DVL3/DTX4/DVL2
Taste transduction	12/502	83/7914	0.00580166	0.124581	12	CACNA1C/ITPR3/CALHM1/ADCY6/GABRA4/GNAT3/P2RX3/TAS2R46/GABBR2/GABRA3/PKD1L3/ADCY8
Mitophagy - animal	10/502	65/7914	0.00734798	0.124581	10	TP53/ATG9A/HIF1A/OPTN/TBC1D15/BECN2/USP15/CSNK2A1/ATF4/RELA
Cortisol synthesis and secretion	10/502	65/7914	0.00734798	0.124581	10	CACNA1C/CACNA1F/ITPR3/ADCY6/CACNA1H/ITPR2/ATF2/PDE8B/ATF4/ADCY8
Thyroid hormone signaling pathway	15/502	119/7914	0.00801867	0.124581	15	TP53/PLCE1/MED24/MED27/MYH6/HIF1A/PIK3CA/NOTCH1/PRKCB/PLCD3/RXRA/CREBBP/RXRG/MED12L/ATP1B4
Legionellosis	9/502	56/7914	0.00809046	0.124581	9	CLK1/ITGB2/NFKBIA/HSF1/TLR5/RELA/RAB1B/APAF1/CD14
Endocrine resistance	13/502	98/7914	0.0086629	0.124581	13	TP53/ADCY6/CYP2D7/PIK3CA/NOTCH1/CDK4/RB1/CYP2D6/JAG1/CDKN2A/IGF1R/EGFR/ADCY8
Aldosterone synthesis and secretion	13/502	98/7914	0.0086629	0.124581	13	CACNA1C/CACNA1F/ITPR3/CYP11B2/ADCY6/CACNA1H/PRKCB/ITPR2/ATF2/ATF4/ATP1B4/ADCY8/ATP2B1
Long-term potentiation	10/502	67/7914	0.00909198	0.124747	10	CACNA1C/ITPR3/PRKCB/RPS6KA3/ITPR2/CREBBP/GRIN2C/ATF4/GRM5/ADCY8
PI3K-Akt signaling pathway	34/502	354/7914	0.00959382	0.124747	34	TP53/FGFR3/FGF18/PIK3R5/MET/LAMA1/PDGFC/LAMA3/KIT/ITGB7/COL6A5/PIK3CA/FGFR1/TEK/CDK4/LAMC3/RXRA/LAMC1/ATF2/VEGFC/LAMB4/IL6R/COL6A3/GYS2/IGF1R/COL6A6/ATF4/IRS1/IFNAR1/EGFR/RELA/ITGA5/OSMR/IL7R
Human papillomavirus infection	32/502	330/7914	0.0103198	0.124747	32	TP53/ATM/LAMA1/LAMA3/TYK2/ITGB7/COL6A5/PIK3CA/NOTCH1/CDK4/RB1/FZD2/ATR/LAMC3/JAG1/PARD3/CREBBP/LAMC1/FZD1/LAMB4/DVL3/WNT9A/COL6A3/RBL1/COL6A6/HLA-A/SCRIB/IFNAR1/EGFR/RELA/ITGA5/DVL2
Calcium signaling pathway	21/502	193/7914	0.0105172	0.124747	21	PLCE1/CACNA1C/CACNA1F/ITPR3/CACNA1H/PRKCB/PLCD3/ITPR2/PHKG1/P2RX3/GRIN2C/HTR6/NOS1/PTK2B/SLC8A3/EGFR/GRM5/ITPKB/LTB4R2/ADCY8/ATP2B1
Central carbon metabolism in cancer	10/502	69/7914	0.0111364	0.124747	10	TP53/FGFR3/MET/HIF1A/KIT/PIK3CA/FGFR1/SLC2A2/PGAM4/EGFR
Cell cycle	15/502	124/7914	0.011566	0.124747	15	ORC1/TP53/MCM4/CHEK2/ATM/CUL1/CDK4/RB1/ATR/PKMYT1/CREBBP/CDKN2A/MAD2L1/ESPL1/RBL1
GnRH signaling pathway	12/502	93/7914	0.0140856	0.144499	12	CACNA1C/CACNA1F/PLD1/ITPR3/ADCY6/FSHB/PRKCB/ITPR2/PTK2B/ATF4/EGFR/ADCY8
Focal adhesion	21/502	199/7914	0.0145617	0.144499	21	PAK3/MET/LAMA1/PDGFC/LAMA3/ITGB7/COL6A5/PIK3CA/PAK2/PRKCB/LAMC3/LAMC1/VEGFC/LAMB4/COL6A3/IGF1R/COL6A6/PAK1/EGFR/ITGA5/ROCK2
p53 signaling pathway	10/502	72/7914	0.0148326	0.144499	10	TP53/CHEK2/ATM/COP1/ADGRB1/CDK4/ATR/CDKN2A/PIDD1/APAF1
Glucagon signaling pathway	13/502	106/7914	0.0162092	0.152974	13	ITPR3/SLC2A2/ITPR2/PPP4R3B/CREBBP/ATF2/PHKG1/PGAM4/GYS2/PPP4C/ATF4/SIK2/GCG
Dilated cardiomyopathy (DCM)	12/502	96/7914	0.0178038	0.156662	12	TTN/CACNA1C/CACNA1F/MYH6/LAMA1/ADCY6/ITGB7/CACNG5/SLC8A3/LMNA/ITGA5/ADCY8
cGMP-PKG signaling pathway	18/502	167/7914	0.0186535	0.156662	18	CACNA1C/PIK3R5/CACNA1F/MYH6/ITPR3/ADCY6/ITPR2/IRS2/ATF2/PDE3A/NFATC2/ATF4/IRS1/SLC8A3/ATP1B4/ROCK2/ADCY8/ATP2B1
GnRH secretion New!	9/502	64/7914	0.0188195	0.156662	9	KCNN2/CACNA1C/CACNA1F/ITPR3/CACNA1H/PIK3CA/PRKCB/ITPR2/GABBR2
Circadian entrainment	12/502	97/7914	0.0191937	0.156662	12	MTNR1B/CACNA1C/ITPR3/ADCY6/CACNA1H/PRKCB/GRIA3/ADCY10/GRIN2C/NOS1/PER3/ADCY8
Axon guidance	19/502	181/7914	0.0205315	0.163172	19	PAK3/EPHA5/MET/SEMA4B/L1CAM/EPHB1/PIK3CA/PAK2/PLXNA4/SEMA4D/PARD3/NFATC2/BMPR1B/PLXNA2/PAK1/UNC5C/TRPC3/ROCK2/SLIT3
Human T-cell leukemia virus 1 infection	22/502	219/7914	0.0211953	0.164127	22	TP53/CRTC3/CHEK2/ATM/ADCY6/ITGB2/PIK3CA/CDK4/RB1/ATR/NFKBIA/CREBBP/ATF2/CDKN2A/NFATC2/XPO1/MAD2L1/ESPL1/HLA-A/ATF4/RELA/ADCY8
Arrhythmogenic right ventricular cardiomyopathy (ARVC)	10/502	77/7914	0.0229215	0.173057	10	CACNA1C/CACNA1F/LAMA1/ITGB7/DSG2/CACNG5/CTNNA2/SLC8A3/LMNA/ITGA5
Longevity regulating pathway	11/502	89/7914	0.0245129	0.17804	11	TP53/ADCY6/PIK3CA/EHMT2/IRS2/ATF2/IGF1R/ATF4/IRS1/RELA/ADCY8
Wnt signaling pathway	17/502	160/7914	0.0247605	0.17804	17	TP53/NKD2/CUL1/PRKCB/FZD2/CREBBP/FZD1/DVL3/NFATC2/WNT9A/CSNK2A1/CHD8/FRAT1/DVL2/ROCK2/CTNND2/RNF43
Kaposi sarcoma-associated herpesvirus infection	19/502	186/7914	0.0264521	0.181557	19	TP53/PIK3R5/ITPR3/HIF1A/TYK2/PIK3CA/CDK4/RB1/ITPR2/HCK/NFKBIA/CREBBP/CCR1/NFATC2/BECN2/HLA-A/PREX1/IFNAR1/RELA
Signaling pathways regulating pluripotency of stem cells	15/502	140/7914	0.0315091	0.211461	15	FGFR3/ZIC3/PIK3CA/FGFR1/FZD2/RIF1/ISL1/FZD1/DVL3/WNT9A/BMPR1B/IGF1R/LEFTY2/ZFHX3/DVL2
Bile secretion	9/502	72/7914	0.0373417	0.243306	9	KCNN2/ABCB1/ADCY6/RXRA/SLCO1B7/SLC51A/SLC22A8/ATP1B4/ADCY8
Th17 cell differentiation	12/502	107/7914	0.0378654	0.243306	12	HIF1A/TYK2/IL17A/IL27RA/RXRA/NFKBIA/RXRG/NFATC2/IL6R/GATA3/RELA/AHR
Insulin resistance	12/502	108/7914	0.0402602	0.253304	12	OGT/MLXIPL/PIK3CA/PRKCB/RPS6KA3/SLC2A2/IRS2/NFKBIA/GYS2/SLC27A2/IRS1/RELA
Rap1 signaling pathway	20/502	210/7914	0.0440768	0.261004	20	FGFR3/FGF18/PLCE1/ARAP3/MET/PDGFC/ADCY6/ITGB2/KIT/PIK3CA/FGFR1/TEK/PRKCB/PARD3/VEGFC/IGF1R/EGFR/SIPA1L2/RAPGEF4/ADCY8
Human cytomegalovirus infection	21/502	225/7914	0.0477524	0.274949	21	TP53/ITPR3/ADCY6/PIK3CA/CDK4/RB1/PRKCB/ITPR2/NFKBIA/ATF2/CCR1/CDKN2A/NFATC2/IL6R/HLA-A/PTK2B/ATF4/EGFR/RELA/ROCK2/ADCY8
Phosphatidylinositol signaling system	11/502	99/7914	0.0482527	0.274949	11	PLCE1/ITPR3/DGKZ/PIK3CA/PRKCB/PLCD3/PI4KA/ITPR2/DGKQ/PI4KB/ITPKB

## Sheet: FigS2B
Description	GeneRatio	BgRatio	pvalue	p.adjust	Count	geneID
WNT_BETA_CATENIN_SIGNALING	9/280	42/4383	0.00106838	0.0534191	9	TP53/NCOR2/CUL1/NOTCH1/JAG1/ADAM17/FZD1/FRAT1/DVL2
NOTCH_SIGNALING	6/280	32/4383	0.0142445	0.258293	6	CUL1/NOTCH1/ST3GAL6/JAG1/FZD1/DTX4
INFLAMMATORY_RESPONSE	21/280	200/4383	0.0154976	0.258293	21	PIK3R5/MET/HIF1A/NAMPT/SEMA4D/CMKLR1/ADRM1/CALCRL/NFKBIA/ROS1/MEFV/VIP/PTPRE/IFNAR1/RELA/ITGA5/OSMR/IL7R/CD14/AHR/ATP2B1
BILE_ACID_METABOLISM	13/280	112/4383	0.0251091	0.313864	13	RBP1/GNMT/FADS2/PEX13/OPTN/PHYH/PEX19/RXRA/RXRG/BBOX1/DHCR24/SLC27A2/SULT2B1

## Sheet: FigS3A
KEGG gene sets: Thymic carcinoma
Description	GeneRatio	BgRatio	pvalue	p.adjust	Count	geneID
ECM-receptor interaction	14/436	88/7914	0.000290449	0.0483172	14	LAMA1/ITGB7/COL6A5/SV2C/LAMC3/LAMC1/FRAS1/COL6A3/GP5/DMP1/LAMB4/COL6A6/DSPP/ITGA5
cAMP signaling pathway	25/436	216/7914	0.000325368	0.0483172	25	PLCE1/CACNA1C/CACNA1F/ARAP3/HCAR2/FSHB/PIK3CA/GRIA3/PDE4A/NFKBIA/CREBBP/PDE4C/PDE3A/HTR6/VIP/GABBR2/HCAR1/EDN3/PAK1/RELA/RAPGEF4/ATP1B4/ROCK2/ADCY8/ATP2B1
Protein digestion and absorption	14/436	95/7914	0.000648634	0.0616267	14	SLC36A3/CPA1/COL6A5/SLC38A2/SLC6A19/COL6A3/COL14A1/COL5A1/COL6A6/COL21A1/SLC8A3/CELA3A/ATP1B4/COL12A1
Cushing syndrome	19/436	155/7914	0.000829989	0.0616267	19	CACNA1C/CACNA1F/CDK4/RB1/FZD2/ITPR2/CRHR1/ATF2/FZD1/CDKN2A/KMT2D/DVL3/PDE8B/ARMC5/ATF4/DVL2/AHR/ADCY8/KMT2A
Insulin secretion	12/436	86/7914	0.00249881	0.120372	12	KCNN2/CACNA1C/CACNA1F/PRKCB/SLC2A2/ABCC8/ATF2/PCLO/ATF4/RAPGEF4/ATP1B4/ADCY8
Apoptosis	16/436	136/7914	0.00318745	0.120372	16	TP53/ATM/SPTA1/PIK3CA/ITPR2/TUBA8/NFKBIA/CASP10/CTSL/PIDD1/CTSH/ATF4/LMNA/RELA/TUBA1B/APAF1
Cell cycle	15/436	124/7914	0.00324234	0.120372	15	ORC1/TP53/MCM4/CHEK2/ATM/CUL1/CDK4/RB1/ATR/PKMYT1/CREBBP/CDKN2A/MAD2L1/ESPL1/RBL1
Parathyroid hormone synthesis, secretion and action	13/436	106/7914	0.0052871	0.142852	13	FGFR1/PRKCB/MMP16/ITPR2/PDE4A/RXRA/PDE4C/ATF2/RXRG/GATA3/MMP24/ATF4/ADCY8
Thyroid hormone signaling pathway	14/436	119/7914	0.00563094	0.142852	14	TP53/PLCE1/MED24/MED27/MYH6/PIK3CA/NOTCH1/PRKCB/PLCD3/RXRA/CREBBP/RXRG/MED12L/ATP1B4
p53 signaling pathway	10/436	72/7914	0.00577181	0.142852	10	TP53/CHEK2/ATM/COP1/ADGRB1/CDK4/ATR/CDKN2A/PIDD1/APAF1
Notch signaling pathway	8/436	53/7914	0.00792709	0.180436	8	NCOR2/PTCRA/NOTCH1/JAG1/ADAM17/CREBBP/DVL3/DVL2
Mitophagy - animal	9/436	65/7914	0.00881036	0.180436	9	TP53/ATG9A/OPTN/TBC1D15/BECN2/USP15/CSNK2A1/ATF4/RELA
Arrhythmogenic right ventricular cardiomyopathy (ARVC)	10/436	77/7914	0.00925201	0.180436	10	CACNA1C/CACNA1F/LAMA1/ITGB7/DSG2/CACNG5/CTNNA2/SLC8A3/LMNA/ITGA5
Human papillomavirus infection	28/436	330/7914	0.0145798	0.216185	28	TP53/ATM/LAMA1/ITGB7/COL6A5/PIK3CA/NOTCH1/CDK4/RB1/FZD2/ATR/LAMC3/JAG1/PARD3/CREBBP/LAMC1/FZD1/DVL3/COL6A3/LAMB4/RBL1/COL6A6/HLA-A/SCRIB/IFNAR1/RELA/ITGA5/DVL2
Wnt signaling pathway	16/436	160/7914	0.0148285	0.216185	16	TP53/NKD2/CUL1/PRKCB/FZD2/CREBBP/FZD1/DVL3/NFATC2/CSNK2A1/CHD8/FRAT1/DVL2/ROCK2/CTNND2/RNF43
Insulin resistance	12/436	108/7914	0.0153582	0.216185	12	OGT/MLXIPL/PIK3CA/PRKCB/RPS6KA3/SLC2A2/IRS2/NFKBIA/GYS2/SLC27A2/IRS1/RELA
Adherens junction	9/436	71/7914	0.0153704	0.216185	9	MET/FGFR1/IQGAP1/PARD3/CREBBP/IGF1R/CSNK2A1/CTNNA2/PTPN6
Dilated cardiomyopathy (DCM)	11/436	96/7914	0.0160673	0.216185	11	TTN/CACNA1C/CACNA1F/MYH6/LAMA1/ITGB7/CACNG5/SLC8A3/LMNA/ITGA5/ADCY8
Human T-cell leukemia virus 1 infection	20/436	219/7914	0.0177373	0.219499	20	TP53/CRTC3/CHEK2/ATM/PIK3CA/CDK4/RB1/ATR/NFKBIA/CREBBP/ATF2/CDKN2A/NFATC2/XPO1/MAD2L1/ESPL1/HLA-A/ATF4/RELA/ADCY8
Endocrine resistance	11/436	98/7914	0.0185146	0.219954	11	TP53/CYP2D7/PIK3CA/NOTCH1/CDK4/RB1/CYP2D6/JAG1/CDKN2A/IGF1R/ADCY8
PI3K-Akt signaling pathway	29/436	354/7914	0.0202017	0.228759	29	TP53/FGFR3/FGF18/PIK3R5/MET/LAMA1/KIT/ITGB7/COL6A5/PIK3CA/FGFR1/TEK/CDK4/LAMC3/RXRA/LAMC1/ATF2/IL6R/COL6A3/LAMB4/GYS2/IGF1R/COL6A6/ATF4/IRS1/IFNAR1/RELA/ITGA5/IL7R
cGMP-PKG signaling pathway	16/436	167/7914	0.0214444	0.228759	16	CACNA1C/PIK3R5/CACNA1F/MYH6/ITPR2/IRS2/ATF2/PDE3A/NFATC2/ATF4/IRS1/SLC8A3/ATP1B4/ROCK2/ADCY8/ATP2B1
Axon guidance	17/436	181/7914	0.0215665	0.228759	17	PAK3/EPHA5/MET/SEMA4B/EPHB1/PIK3CA/PAK2/PLXNA4/SEMA4D/PARD3/NFATC2/PLXNA2/PAK1/UNC5C/TRPC3/ROCK2/SLIT3
Longevity regulating pathway	10/436	89/7914	0.0239594	0.245377	10	TP53/PIK3CA/EHMT2/IRS2/ATF2/IGF1R/ATF4/IRS1/RELA/ADCY8
Hypertrophic cardiomyopathy (HCM)	10/436	90/7914	0.0256834	0.254266	10	TTN/CACNA1C/CACNA1F/MYH6/LAMA1/ITGB7/CACNG5/SLC8A3/LMNA/ITGA5
Long-term potentiation	8/436	67/7914	0.0299793	0.287221	8	CACNA1C/PRKCB/RPS6KA3/ITPR2/CREBBP/ATF4/GRM5/ADCY8
Glucagon signaling pathway	11/436	106/7914	0.0311216	0.288847	11	SLC2A2/ITPR2/PPP4R3B/CREBBP/ATF2/PHKG1/PGAM4/GYS2/PPP4C/ATF4/SIK2
Legionellosis	7/436	56/7914	0.033001	0.296756	7	NFKBIA/HSF1/TLR5/RELA/RAB1B/APAF1/CD14
Gastric cancer	14/436	149/7914	0.034877	0.296756	14	TP53/FGF18/ABCB1/MET/PIK3CA/RB1/FZD2/RXRA/RXRG/FZD1/DVL3/CTNNA2/FRAT1/DVL2
Central carbon metabolism in cancer	8/436	69/7914	0.0349712	0.296756	8	TP53/FGFR3/MET/KIT/PIK3CA/FGFR1/SLC2A2/PGAM4
Type II diabetes mellitus	6/436	46/7914	0.0390903	0.322495	6	CACNA1C/PIK3CA/SLC2A2/IRS2/ABCC8/IRS1
Bile secretion	8/436	72/7914	0.0434672	0.348912	8	KCNN2/ABCB1/RXRA/SLCO1B7/SLC51A/SLC22A8/ATP1B4/ADCY8
Focal adhesion	17/436	199/7914	0.0473179	0.369827	17	PAK3/MET/LAMA1/ITGB7/COL6A5/PIK3CA/PAK2/PRKCB/LAMC3/LAMC1/COL6A3/LAMB4/IGF1R/COL6A6/PAK1/ITGA5/ROCK2
KEGG gene sets: Thymoma
Description	GeneRatio	BgRatio	pvalue	p.adjust	Count	geneID
Cushing syndrome	8/77	155/7914	0.000121025	0.0110455	8	ITPR3/ADCY6/CACNA1H/CACNA1F/CACNA1C/WNT9A/EGFR/CRHR2
Taste transduction	6/77	83/7914	0.000145142	0.0110455	6	ITPR3/CALHM1/ADCY6/CACNA1C/GNAT3/TAS2R46
cAMP signaling pathway	9/77	216/7914	0.000229174	0.0110455	9	PLD1/ARAP3/ADCY6/CACNA1F/CACNA1C/ADCY10/HHIP/GRIN2C/GCG
GnRH signaling pathway	6/77	93/7914	0.000271429	0.0110455	6	PLD1/ITPR3/ADCY6/CACNA1F/CACNA1C/EGFR
Circadian entrainment	6/77	97/7914	0.000341234	0.0110455	6	ITPR3/ADCY6/CACNA1H/CACNA1C/ADCY10/GRIN2C
Aldosterone synthesis and secretion	6/77	98/7914	0.000360707	0.0110455	6	ITPR3/CYP11B2/ADCY6/CACNA1H/CACNA1F/CACNA1C
Cortisol synthesis and secretion	5/77	65/7914	0.000400614	0.0110455	5	ITPR3/ADCY6/CACNA1H/CACNA1F/CACNA1C
Calcium signaling pathway	8/77	193/7914	0.00053955	0.0130166	8	ITPR3/CACNA1H/CACNA1F/CACNA1C/GRIN2C/EGFR/ITPKB/LTB4R2
Insulin secretion	5/77	86/7914	0.00144152	0.0309127	5	ITPR3/ADCY6/CACNA1F/CACNA1C/GCG
GnRH secretion New!	4/77	64/7914	0.00338467	0.0653242	4	ITPR3/CACNA1H/CACNA1F/CACNA1C
Renin secretion	4/77	69/7914	0.00444002	0.0779022	4	ITPR3/ADCY6/CACNA1F/CACNA1C
Glutamatergic synapse	5/77	114/7914	0.00492273	0.0791738	5	PLD1/ITPR3/ADCY6/CACNA1C/GRIN2C
Glycosaminoglycan biosynthesis - keratan sulfate	2/77	14/7914	0.00788312	0.117034	2	B4GALT2/CHST1
Gap junction	4/77	88/7914	0.0104285	0.143764	4	PDGFC/ITPR3/ADCY6/EGFR
Signaling pathways regulating pluripotency of stem cells	5/77	140/7914	0.0115089	0.148081	5	ZIC3/ISL1/WNT9A/BMPR1B/ZFHX3
Cell adhesion molecules (CAMs)	5/77	147/7914	0.0139893	0.150577	5	ITGB2/L1CAM/NLGN2/ICOS/SIGLEC1
Dilated cardiomyopathy (DCM)	4/77	96/7914	0.0140181	0.150577	4	ADCY6/CACNA1F/CACNA1C/TTN
Proteoglycans in cancer	6/77	204/7914	0.014171	0.150577	6	ITPR3/HIF1A/CBL/WNT9A/EGFR/TFAP4
Choline metabolism in cancer	4/77	98/7914	0.0150238	0.150577	4	PLD1/PDGFC/HIF1A/EGFR
Rap1 signaling pathway	6/77	210/7914	0.0161466	0.150577	6	PDGFC/ARAP3/ADCY6/ITGB2/VEGFC/EGFR
Oxytocin signaling pathway	5/77	153/7914	0.016384	0.150577	5	ITPR3/ADCY6/CACNA1F/CACNA1C/EGFR
Parathyroid hormone synthesis, secretion and action	4/77	106/7914	0.0194986	0.171056	4	PLD1/ITPR3/ADCY6/EGFR
Cholinergic synapse	4/77	112/7914	0.0233438	0.19442	4	ITPR3/ADCY6/CACNA1F/CACNA1C
MAPK signaling pathway	7/77	295/7914	0.0241765	0.19442	7	PDGFC/DUSP5/CACNA1H/CACNA1F/CACNA1C/VEGFC/EGFR
Long-term potentiation	3/77	67/7914	0.0271927	0.209928	3	ITPR3/CACNA1C/GRIN2C
Pathways in cancer	10/77	530/7914	0.0318449	0.236387	10	PLD1/ADCY6/HIF1A/LAMA3/VEGFC/LAMB4/CBL/WNT9A/HHIP/EGFR
Vascular smooth muscle contraction	4/77	132/7914	0.0393258	0.281107	4	ITPR3/ADCY6/CACNA1F/CACNA1C
EGFR tyrosine kinase inhibitor resistance	3/77	79/7914	0.0413499	0.285019	3	PDGFC/NRG2/EGFR
Focal adhesion	5/77	199/7914	0.044026	0.293001	5	PDGFC/LAMA3/VEGFC/LAMB4/EGFR
ErbB signaling pathway	3/77	85/7914	0.0495772	0.318947	3	NRG2/CBL/EGFR

## Sheet: FigS3B
Hallmark gene sets: Thymic carcinoma
Description	GeneRatio	BgRatio	pvalue	p.adjust	Count	geneID
WNT_BETA_CATENIN_SIGNALING	9/242	42/4383	0.000367909	0.0183954	9	TP53/NCOR2/CUL1/NOTCH1/JAG1/ADAM17/FZD1/FRAT1/DVL2
NOTCH_SIGNALING	5/242	32/4383	0.0291792	0.401697	5	CUL1/NOTCH1/ST3GAL6/JAG1/FZD1
MYC_TARGETS_V2	7/242	58/4383	0.0389021	0.401697	7	MCM4/IMP4/CDK4/AIMP2/UTP20/MYBBP1A/PPRC1
BILE_ACID_METABOLISM	11/242	112/4383	0.0435406	0.401697	11	RBP1/FADS2/PEX13/OPTN/PHYH/PEX19/RXRA/RXRG/DHCR24/SLC27A2/SULT2B1
E2F_TARGETS	17/242	200/4383	0.0482036	0.401697	17	TP53/NASP/MCM4/CHEK2/TOP2A/CDK4/NUP153/CDKN2A/XPO1/MAD2L1/MKI67/ESPL1/PAN2/SNRPB/POLE/E2F8/JPT1
INFLAMMATORY_RESPONSE	17/242	200/4383	0.0482036	0.401697	17	PIK3R5/MET/NAMPT/SEMA4D/CMKLR1/ADRM1/CALCRL/NFKBIA/VIP/PTPRE/IFNAR1/RELA/ITGA5/IL7R/CD14/AHR/ATP2B1
Hallmark gene sets: Thymoma
Description	GeneRatio	BgRatio	pvalue	p.adjust	Count	geneID
IL6_JAK_STAT3_SIGNALING	4/46	87/4383	0.0125318	0.281831	4	PDGFC/TYK2/CBL/OSMR
APICAL_JUNCTION	6/46	200/4383	0.0170807	0.281831	6	NECTIN4/SPEG/LAMA3/NLGN2/EGFR/MYH9
