# Supplementary material for: Genetic alterations and aberrant hormonal pathways in thymic epithelial tumors
Source: BMC Cancer. 2025 Dec 12;26:98. doi: 10.1186/s12885-025-15455-4 (PMC12821246; doi:10.1186/s12885-025-15455-4)
Supplement: Supplementary file 2 — Supplementary Material 2. [file 12885_2025_15455_MOESM2_ESM.xlsx]

## Sheet: kegg
PNS		ID	Description	GeneRatio	BgRatio	pvalue	p.adjust	qvalue	geneID	Count	one_type	two_type			without PNS		ID	Description	GeneRatio	BgRatio	pvalue	p.adjust	qvalue	geneID	Count	one_type	two_type
ORC1		hsa04934	Cushing syndrome	13/177	155/7914	4.05136e-05	0.00794624	0.00624067	ITPR3/ADCY6/CACNA1H/CACNA1F/CDK4/RB1/FZD2/ITPR2/CRHR1/ATF2/CACNA1C/WNT9A/DVL2	13	Human Diseases	Endocrine and metabolic disease			ARID1A		hsa04024	cAMP signaling pathway	23/346	216/7914	6.50267e-05	0.0181425	0.0176599	PLCE1/CACNA1C/CACNA1F/ARAP3/HCAR2/FSHB/PDE4A/NFKBIA/CREBBP/PDE4C/ADCY10/HTR6/VIP/GABBR2/HCAR1/EDN3/PAK1/RELA/RAPGEF4/GCG/ROCK2/ADCY8/ATP2B1	23	Environmental Information Processing	Signal transduction
GJA8		hsa04925	Aldosterone synthesis and secretion	10/177	98/7914	6.208e-05	0.00794624	0.00624067	ITPR3/CYP11B2/ADCY6/CACNA1H/CACNA1F/PRKCB/ITPR2/ATF2/CACNA1C/ATP1B4	10	Organismal Systems	Endocrine system			NASP		hsa04974	Protein digestion and absorption	12/346	95/7914	0.000833764	0.11631	0.113216	SLC36A3/CPA1/SLC6A19/SLC7A9/COL6A3/COL14A1/COL5A1/COL6A6/COL21A1/SLC8A3/CELA3A/COL12A1	12	Organismal Systems	Digestive system
ATAD2B		hsa04713	Circadian entrainment	9/177	97/7914	0.000301111	0.0234621	0.0184263	MTNR1B/ITPR3/ADCY6/CACNA1H/PRKCB/GRIA3/CACNA1C/GRIN2C/PER3	9	Organismal Systems	Environmental adaptation			BEND5		hsa05412	Arrhythmogenic right ventricular cardiomyopathy (ARVC)	10/346	77/7914	0.00180327	0.167309	0.162858	CACNA1C/CACNA1F/LAMA1/ITGB7/DSG2/CACNG5/CTNNA2/SLC8A3/LMNA/ITGA5	10	Human Diseases	Cardiovascular disease
GAK		hsa05224	Breast cancer	11/177	147/7914	0.000434945	0.0234621	0.0184263	TP53/PIK3CA/FGFR1/NOTCH1/CDK4/RB1/FZD2/JAG1/WNT9A/FRAT1/DVL2	11	Human Diseases	Cancer: specific types			KIFAP3		hsa04210	Apoptosis	14/346	136/7914	0.00240598	0.167309	0.162858	ATM/TUBA8/NFKBIA/TP53/SPTA1/CASP10/CTSL/PIDD1/CTSH/ATF4/LMNA/RELA/TUBA1B/APAF1	14	Cellular Processes	Cell growth and death
C4orf54		hsa04929	GnRH secretion New!	7/177	64/7914	0.000527212	0.0234621	0.0184263	ITPR3/CACNA1H/CACNA1F/PIK3CA/PRKCB/ITPR2/CACNA1C	7	Organismal Systems	Endocrine system			ZNF692		hsa05414	Dilated cardiomyopathy (DCM)	11/346	96/7914	0.00299836	0.167309	0.162858	TTN/CACNA1C/CACNA1F/MYH6/LAMA1/ITGB7/CACNG5/SLC8A3/LMNA/ITGA5/ADCY8	11	Human Diseases	Cardiovascular disease
P4HA2		hsa04927	Cortisol synthesis and secretion	7/177	65/7914	0.000579869	0.0234621	0.0184263	ITPR3/ADCY6/CACNA1H/CACNA1F/ITPR2/ATF2/CACNA1C	7	Organismal Systems	Endocrine system			REG3G		hsa04512	ECM-receptor interaction	10/346	88/7914	0.00485664	0.225834	0.219827	LAMA1/ITGB7/LAMB4/LAMC1/COL6A3/GP5/DMP1/COL6A6/DSPP/ITGA5	10	Environmental Information Processing	Signaling molecules and interaction
SPDL1		hsa04911	Insulin secretion	8/177	86/7914	0.000641543	0.0234621	0.0184263	ITPR3/ADCY6/CACNA1F/PRKCB/SLC2A2/ATF2/CACNA1C/ATP1B4	8	Organismal Systems	Endocrine system			MYO7B		hsa05410	Hypertrophic cardiomyopathy (HCM)	10/346	90/7914	0.0057001	0.22719	0.221147	TTN/CACNA1C/CACNA1F/MYH6/LAMA1/ITGB7/CACNG5/SLC8A3/LMNA/ITGA5	10	Human Diseases	Cardiovascular disease
PCM1		hsa04724	Glutamatergic synapse	9/177	114/7914	0.000987178	0.0285761	0.0224426	PLD1/ITPR3/ADCY6/SLC38A2/PRKCB/ITPR2/GRIA3/CACNA1C/GRIN2C	9	Organismal Systems	Nervous system			ZEB2		hsa04934	Cushing syndrome	14/346	155/7914	0.00777211	0.271052	0.263843	CACNA1C/CACNA1F/FZD1/CDKN2A/KMT2D/DVL3/PDE8B/ARMC5/ATF4/EGFR/CRHR2/AHR/ADCY8/KMT2A	14	Human Diseases	Endocrine and metabolic disease
SPATA31E1		hsa05222	Small cell lung cancer	8/177	92/7914	0.00100463	0.0285761	0.0224426	TP53/LAMA3/PIK3CA/CDK4/RB1/LAMC3/LAMC1/NFKBIA	8	Human Diseases	Cancer: specific types			TTN		hsa05120	Epithelial cell signaling in Helicobacter pylori infection	8/346	70/7914	0.010918	0.315837	0.307436	MET/ADAM17/NFKBIA/GIT1/PTPRZ1/PAK1/EGFR/RELA	8	Human Diseases	Infectious disease: bacterial
UCMA		hsa05225	Hepatocellular carcinoma	11/177	168/7914	0.00132369	0.0338863	0.026613	TP53/PIK3CA/CDK4/RB1/PRKCB/FZD2/ARID1B/BRD7/WNT9A/FRAT1/DVL2	11	Human Diseases	Cancer: specific types			FSIP2		hsa04520	Adherens junction	8/346	71/7914	0.0118513	0.315837	0.307436	MET/PARD3/CREBBP/IGF1R/CSNK2A1/CTNNA2/PTPN6/EGFR	8	Cellular Processes	Cellular community - eukaryotes
AP3M1		hsa01522	Endocrine resistance	8/177	98/7914	0.00151639	0.0352906	0.0277159	TP53/ADCY6/PIK3CA/NOTCH1/CDK4/RB1/CYP2D6/JAG1	8	Human Diseases	Drug resistance: antineoplastic			ATG9A		hsa04911	Insulin secretion	9/346	86/7914	0.0124524	0.315837	0.307436	KCNN2/CACNA1C/CACNA1F/ABCC8/PCLO/ATF4/RAPGEF4/GCG/ADCY8	9	Organismal Systems	Endocrine system
DUSP29		hsa04928	Parathyroid hormone synthesis, secretion and action	8/177	106/7914	0.00249888	0.0533094	0.0418672	PLD1/ITPR3/ADCY6/FGFR1/PRKCB/MMP16/ITPR2/ATF2	8	Organismal Systems	Endocrine system			NBEAL2		hsa05222	Small cell lung cancer	9/346	92/7914	0.0187494	0.421944	0.410721	LAMA1/RXRA/NFKBIA/RXRG/LAMB4/TP53/LAMC1/RELA/APAF1	9	Human Diseases	Cancer: specific types
ZNF215		hsa04024	cAMP signaling pathway	12/177	216/7914	0.00324626	0.0633101	0.0497213	PLD1/ARAP3/ADCY6/CACNA1F/PIK3CA/GRIA3/PDE3A/CACNA1C/HHIP/GRIN2C/NFKBIA/ATP1B4	12	Environmental Information Processing	Signal transduction			TASOR		hsa04151	PI3K-Akt signaling pathway	24/346	354/7914	0.0212321	0.421944	0.410721	FGFR3/FGF18/PIK3R5/MET/LAMA1/KIT/ITGB7/RXRA/VEGFC/LAMB4/TP53/IL6R/LAMC1/COL6A3/GYS2/IGF1R/COL6A6/ATF4/IRS1/IFNAR1/EGFR/RELA/ITGA5/OSMR	24	Environmental Information Processing	Signal transduction
OR4C3		hsa05200	Pathways in cancer	22/177	530/7914	0.00349346	0.0633101	0.0497213	TP53/PLD1/ADCY6/HIF1A/LAMA3/PIK3CA/CUL1/FGFR1/NOTCH1/CDK4/RB1/PRKCB/FZD2/LAMC3/JAG1/LAMC1/WNT9A/HHIP/IL7R/FRAT1/NFKBIA/DVL2	22	Human Diseases	Cancer: overview			MORC1		hsa04020	Calcium signaling pathway	15/346	193/7914	0.0217246	0.421944	0.410721	PLCE1/CACNA1C/CACNA1F/PHKG1/P2RX3/HTR6/NOS1/PTK2B/SLC8A3/EGFR/GRM5/ITPKB/LTB4R2/ADCY8/ATP2B1	15	Environmental Information Processing	Signal transduction
MTNR1B		hsa04720	Long-term potentiation	6/177	67/7914	0.00370957	0.0633101	0.0497213	ITPR3/PRKCB/RPS6KA3/ITPR2/CACNA1C/GRIN2C	6	Organismal Systems	Nervous system			RBP1		hsa04137	Mitophagy - animal	7/346	65/7914	0.0226852	0.421944	0.410721	ATG9A/TP53/BECN2/USP15/CSNK2A1/ATF4/RELA	7	Cellular Processes	Transport and catabolism
ZNF710		hsa04022	cGMP-PKG signaling pathway	10/177	167/7914	0.00416576	0.0646887	0.050804	ITPR3/ADCY6/CACNA1F/ITPR2/IRS2/ATF2/PDE3A/MYH6/CACNA1C/ATP1B4	10	Environmental Information Processing	Signal transduction			YEATS2		hsa04330	Notch signaling pathway	6/346	53/7914	0.0271997	0.474295	0.46168	NCOR2/PTCRA/ADAM17/CREBBP/DVL3/DTX4	6	Environmental Information Processing	Signal transduction
RGS11		hsa04924	Renin secretion	6/177	69/7914	0.00429573	0.0646887	0.050804	ITPR3/ADCY6/CACNA1F/ITPR2/PDE3A/CACNA1C	6	Organismal Systems	Endocrine system			FGFR3		hsa05134	Legionellosis	6/346	56/7914	0.0345304	0.545304	0.530799	NFKBIA/HSF1/TLR5/RELA/RAB1B/APAF1	6	Human Diseases	Infectious disease: bacterial
WWP2		hsa04912	GnRH signaling pathway	7/177	93/7914	0.00467883	0.0665433	0.0522606	PLD1/ITPR3/ADCY6/CACNA1F/PRKCB/ITPR2/CACNA1C	7	Organismal Systems	Endocrine system			STK32B		hsa04115	p53 signaling pathway	7/346	72/7914	0.0371354	0.545304	0.530799	CHEK2/ATM/COP1/CDKN2A/TP53/PIDD1/APAF1	7	Cellular Processes	Cell growth and death
TP53		hsa04919	Thyroid hormone signaling pathway	8/177	119/7914	0.00508784	0.0678351	0.0532751	TP53/HIF1A/PIK3CA/NOTCH1/PRKCB/PLCD3/MYH6/ATP1B4	8	Organismal Systems	Endocrine system			C4orf17		hsa04976	Bile secretion	7/346	72/7914	0.0371354	0.545304	0.530799	KCNN2/ABCB1/RXRA/SLCO1B7/SLC51A/SLC22A8/ADCY8	7	Organismal Systems	Digestive system
RPL23		hsa05218	Melanoma	6/177	72/7914	0.00529962	0.0678351	0.0532751	TP53/PDGFC/PIK3CA/FGFR1/CDK4/RB1	6	Human Diseases	Cancer: specific types			GALNT7		hsa04922	Glucagon signaling pathway	9/346	106/7914	0.0418771	0.556367	0.541569	PPP4R3B/CREBBP/PHKG1/PGAM4/GYS2/PPP4C/ATF4/SIK2/GCG	9	Organismal Systems	Endocrine system
ARHGAP27		hsa04918	Thyroid hormone synthesis	6/177	74/7914	0.00605809	0.073851	0.0579997	ITPR3/ADCY6/PRKCB/ITPR2/ATF2/ATP1B4	6	Organismal Systems	Endocrine system			BRD9		hsa04928	Parathyroid hormone synthesis, secretion and action	9/346	106/7914	0.0418771	0.556367	0.541569	PDE4A/RXRA/PDE4C/RXRG/GATA3/MMP24/ATF4/EGFR/ADCY8	9	Organismal Systems	Endocrine system
SERTAD1		hsa04110	Cell cycle	8/177	124/7914	0.00650207	0.0742096	0.0582814	ORC1/TP53/CUL1/CDK4/RB1/ATR/PKMYT1/CHEK2	8	Cellular Processes	Cell growth and death			KCNN2		hsa05166	Human T-cell leukemia virus 1 infection	15/346	219/7914	0.0563107	0.691296	0.672908	CRTC3/CHEK2/ATM/NFKBIA/CREBBP/CDKN2A/TP53/NFATC2/XPO1/MAD2L1/ESPL1/HLA-A/ATF4/RELA/ADCY8	15	Human Diseases	Infectious disease: viral
CCDC8		hsa04750	Inflammatory mediator regulation of TRP channels	7/177	100/7914	0.00694231	0.0742096	0.0582814	ITPR3/ADCY6/ASIC4/TRPM8/PIK3CA/PRKCB/ITPR2	7	Organismal Systems	Sensory system			FGF18		hsa05130	Pathogenic Escherichia coli infection	14/346	201/7914	0.0569886	0.691296	0.672908	FCGR2A/HCK/TUBA8/NFKBIA/ARPC1A/MYH11/PAK1/PTPN6/MYO5C/TLR5/MYH9/RELA/TUBA1B/ROCK2	14	Human Diseases	Infectious disease: bacterial
ACSS1		hsa05165	Human papillomavirus infection	15/177	330/7914	0.00695715	0.0742096	0.0582814	TP53/LAMA3/TYK2/COL6A5/PIK3CA/NOTCH1/CDK4/RB1/FZD2/ATR/LAMC3/JAG1/LAMC1/WNT9A/DVL2	15	Human Diseases	Infectious disease: viral			WRNIP1		hsa05205	Proteoglycans in cancer	14/346	204/7914	0.0629083	0.709395	0.690526	PLCE1/MET/FZD1/CBL/TP53/CTSL/IGF1R/ANK1/PAK1/PTPN6/EGFR/ITGA5/TFAP4/ROCK2	14	Human Diseases	Cancer: overview
BPIFA3		hsa05146	Amoebiasis	7/177	102/7914	0.00771742	0.0790263	0.0620643	LAMA3/ITGB2/PIK3CA/PRKCB/LAMC3/LAMC1/CD14	7	Human Diseases	Infectious disease: parasitic			PPP1R14C		hsa05202	Transcriptional misregulation in cancer	13/346	186/7914	0.0636356	0.709395	0.690526	PTCRA/MET/ATM/ITGB7/BCL6/RXRA/RXRG/TP53/IGF1R/SIX1/CDK9/RELA/KMT2A	13	Human Diseases	Cancer: overview
UCKL1		hsa04270	Vascular smooth muscle contraction	8/177	132/7914	0.00936104	0.0908213	0.0713276	ITPR3/ADCY6/CACNA1F/MYH11/PRKCB/CALCRL/ITPR2/CACNA1C	8	Organismal Systems	Circulatory system			SUN1		hsa05223	Non-small cell lung cancer	6/346	66/7914	0.0675947	0.709395	0.690526	RXRA/RXRG/CDKN2A/TP53/ALK/EGFR	6	Human Diseases	Cancer: specific types
PAK3		hsa04218	Cellular senescence	9/177	160/7914	0.00957881	0.0908213	0.0713276	TP53/ITPR3/FOXM1/PIK3CA/CDK4/RB1/ATR/ITPR2/CHEK2	9	Cellular Processes	Cell growth and death			RSPH10B		hsa04742	Taste transduction	7/346	83/7914	0.0701633	0.709395	0.690526	CACNA1C/GNAT3/P2RX3/GABBR2/GABRA3/PKD1L3/ADCY8	7	Organismal Systems	Sensory system
SKI		hsa04742	Taste transduction	6/177	83/7914	0.0104746	0.0945074	0.0742225	ITPR3/CALHM1/ADCY6/GABRA4/CACNA1C/TAS2R46	6	Organismal Systems	Sensory system			RSPH10B2		hsa05131	Shigellosis	6/346	67/7914	0.0716536	0.709395	0.690526	NFKBIA/ARPC1A/U2AF1/RELA/ITGA5/ROCK2	6	Human Diseases	Infectious disease: bacterial
LUZP1		hsa04730	Long-term depression	5/177	60/7914	0.0107059	0.0945074	0.0742225	ITPR3/PRKCB/ITPR2/CRHR1/GRIA3	5	Organismal Systems	Nervous system			NRCAM		hsa04919	Thyroid hormone signaling pathway	9/346	119/7914	0.0760136	0.709395	0.690526	PLCE1/MED24/MED27/MYH6/RXRA/CREBBP/RXRG/TP53/MED12L	9	Organismal Systems	Endocrine system
NUDC		hsa04725	Cholinergic synapse	7/177	112/7914	0.0125826	0.102668	0.0806314	ITPR3/ADCY6/CACNA1F/PIK3CA/PRKCB/ITPR2/CACNA1C	7	Organismal Systems	Nervous system			AHCYL2		hsa05230	Central carbon metabolism in cancer	6/346	69/7914	0.0801827	0.709395	0.690526	FGFR3/MET/KIT/PGAM4/TP53/EGFR	6	Human Diseases	Cancer: overview
CCDC28B		hsa05217	Basal cell carcinoma	5/177	63/7914	0.0130623	0.102668	0.0806314	TP53/FZD2/WNT9A/HHIP/DVL2	5	Human Diseases	Cancer: specific types			ESYT2		hsa04260	Cardiac muscle contraction	7/346	86/7914	0.0814799	0.709395	0.690526	CACNA1C/CACNA1F/UQCRH/MYH6/CACNG5/SLC8A3/COX8C	7	Organismal Systems	Circulatory system
B4GALT2		hsa04550	Signaling pathways regulating pluripotency of stem cells	8/177	140/7914	0.0130687	0.102668	0.0806314	ZIC3/PIK3CA/FGFR1/FZD2/ISL1/WNT9A/BMPR1B/DVL2	8	Cellular Processes	Cellular community - eukaryotes			PHYHIP		hsa04110	Cell cycle	9/346	124/7914	0.0926839	0.709395	0.690526	MCM4/CHEK2/ATM/CREBBP/CDKN2A/TP53/MAD2L1/ESPL1/RBL1	9	Cellular Processes	Cell growth and death
ARHGEF2		hsa04512	ECM-receptor interaction	6/177	88/7914	0.0137321	0.102668	0.0806314	LAMA3/COL6A5/SV2C/LAMC3/LAMC1/FRAS1	6	Environmental Information Processing	Signaling molecules and interaction			MCM4		hsa05235	PD-L1 expression and PD-1 checkpoint pathway in cancer	7/346	89/7914	0.0937899	0.709395	0.690526	NFKBIA/NFATC2/CSNK2A1/ALK/PTPN6/EGFR/RELA	7	Human Diseases	Cancer: overview
APCS		hsa04726	Serotonergic synapse	7/177	115/7914	0.0143975	0.102668	0.0806314	ITPR3/CACNA1F/PRKCB/CYP2D6/KCND2/ITPR2/CACNA1C	7	Organismal Systems	Nervous system			NUTM2F		hsa05218	Melanoma	6/346	72/7914	0.0939941	0.709395	0.690526	FGF18/MET/CDKN2A/TP53/IGF1R/EGFR	6	Human Diseases	Cancer: specific types
NECTIN4		hsa04211	Longevity regulating pathway	6/177	89/7914	0.0144598	0.102668	0.0806314	TP53/ADCY6/PIK3CA/EHMT2/IRS2/ATF2	6	Organismal Systems	Aging			PALM2AKAP2		hsa04216	Ferroptosis	4/346	40/7914	0.0957246	0.709395	0.690526	TP53/PCBP1/GPX4/ATG7	4	Cellular Processes	Cell growth and death
POU2F1		hsa04727	GABAergic synapse	6/177	89/7914	0.0144598	0.102668	0.0806314	ADCY6/CACNA1F/GABRA4/SLC38A2/PRKCB/CACNA1C	6	Organismal Systems	Nervous system			PAEP		hsa04659	Th17 cell differentiation	8/346	107/7914	0.0958209	0.709395	0.690526	RXRA/NFKBIA/RXRG/NFATC2/IL6R/GATA3/RELA/AHR	8	Organismal Systems	Immune system
TSNAX		hsa04010	MAPK signaling pathway	13/177	295/7914	0.0148387	0.102668	0.0806314	TP53/PDGFC/DUSP5/CACNA1H/CACNA1F/PAK2/FGFR1/TEK/PRKCB/RPS6KA3/ATF2/CACNA1C/CD14	13	Environmental Information Processing	Signal transduction			EXOC6		hsa04510	Focal adhesion	13/346	199/7914	0.0959438	0.709395	0.690526	MET/LAMA1/ITGB7/VEGFC/LAMB4/LAMC1/COL6A3/IGF1R/COL6A6/PAK1/EGFR/ITGA5/ROCK2	13	Cellular Processes	Cellular community - eukaryotes
OR2T8		hsa05223	Non-small cell lung cancer	5/177	66/7914	0.0157466	0.105226	0.0826402	TP53/PIK3CA/CDK4/RB1/PRKCB	5	Human Diseases	Cancer: specific types			PLCE1		hsa05100	Bacterial invasion of epithelial cells	6/346	73/7914	0.0988651	0.709395	0.690526	MET/ARPC1A/CBL/CTNNA2/SEPTIN9/ITGA5	6	Human Diseases	Infectious disease: bacterial
TTC32		hsa05205	Proteoglycans in cancer	10/177	204/7914	0.0160305	0.105226	0.0826402	TP53/ITPR3/HIF1A/PIK3CA/FGFR1/PRKCB/FZD2/ITPR2/IQGAP1/WNT9A	10	Human Diseases	Cancer: overview			C1QTNF4		hsa05219	Bladder cancer	4/346	41/7914	0.102617	0.709395	0.690526	FGFR3/CDKN2A/TP53/EGFR	4	Human Diseases	Cancer: specific types
ITSN2		hsa05031	Amphetamine addiction	5/177	68/7914	0.0177271	0.110862	0.0870669	PRKCB/GRIA3/ATF2/CACNA1C/GRIN2C	5	Human Diseases	Substance dependence			CACNA1C		hsa00562	Inositol phosphate metabolism	6/346	74/7914	0.103868	0.709395	0.690526	PLCE1/PI4KA/PLCH2/PI4KB/FIG4/ITPKB	6	Metabolism	Carbohydrate metabolism
KHK		hsa04723	Retrograde endocannabinoid signaling	8/177	148/7914	0.0177553	0.110862	0.0870669	ITPR3/ADCY6/CACNA1F/GABRA4/PRKCB/ITPR2/GRIA3/CACNA1C	8	Organismal Systems	Nervous system			CCDC65		hsa04912	GnRH signaling pathway	7/346	93/7914	0.111722	0.709395	0.690526	CACNA1C/CACNA1F/FSHB/PTK2B/ATF4/EGFR/ADCY8	7	Organismal Systems	Endocrine system
CCDC138		hsa05230	Central carbon metabolism in cancer	5/177	69/7914	0.0187764	0.113196	0.0888995	TP53/HIF1A/PIK3CA/FGFR1/SLC2A2	5	Human Diseases	Cancer: overview			KRT7		hsa04022	cGMP-PKG signaling pathway	11/346	167/7914	0.114098	0.709395	0.690526	CACNA1C/PIK3R5/CACNA1F/MYH6/NFATC2/ATF4/IRS1/SLC8A3/ROCK2/ADCY8/ATP2B1	11	Environmental Information Processing	Signal transduction
IWS1		hsa04930	Type II diabetes mellitus	4/177	46/7914	0.0190133	0.113196	0.0888995	PIK3CA/SLC2A2/IRS2/CACNA1C	4	Human Diseases	Endocrine and metabolic disease			RFC5		hsa05167	Kaposi sarcoma-associated herpesvirus infection	12/346	186/7914	0.114201	0.709395	0.690526	PIK3R5/HCK/NFKBIA/CREBBP/CCR1/TP53/NFATC2/BECN2/HLA-A/PREX1/IFNAR1/RELA	12	Human Diseases	Infectious disease: viral
SGO2		hsa04360	Axon guidance	9/177	181/7914	0.0200996	0.116219	0.0912741	PAK3/L1CAM/EPHB1/PIK3CA/PAK2/PLXNA4/SEMA4D/BMPR1B/TRPC3	9	Organismal Systems	Development and regeneration			NCOR2		hsa00230	Purine metabolism	9/346	130/7914	0.1153	0.709395	0.690526	AMPD2/PDE4A/PDE4C/GUCY2C/ADCY10/GUCY2D/PDE8B/AK9/ADCY8	9	Metabolism	Nucleotide metabolism
CLK1		hsa04973	Carbohydrate digestion and absorption	4/177	47/7914	0.0204291	0.116219	0.0912741	PIK3CA/PRKCB/SLC2A2/ATP1B4	4	Organismal Systems	Digestive system			HECTD1		hsa04261	Adrenergic signaling in cardiomyocytes	10/346	149/7914	0.116961	0.709395	0.690526	CACNA1C/PIK3R5/CACNA1F/MYH6/CACNG5/ATF4/SLC8A3/RAPGEF4/ADCY8/ATP2B1	10	Organismal Systems	Circulatory system
IGFBP2		hsa05215	Prostate cancer	6/177	97/7914	0.0212703	0.118374	0.0929661	TP53/PDGFC/PIK3CA/FGFR1/RB1/NFKBIA	6	Human Diseases	Cancer: specific types			ARID4A		hsa05226	Gastric cancer	10/346	149/7914	0.116961	0.709395	0.690526	FGF18/ABCB1/MET/RXRA/RXRG/FZD1/DVL3/TP53/CTNNA2/EGFR	10	Human Diseases	Cancer: specific types
SPEG		hsa04115	p53 signaling pathway	5/177	72/7914	0.0221674	0.120742	0.0948258	TP53/ADGRB1/CDK4/ATR/CHEK2	5	Cellular Processes	Cell growth and death			GABPB1		hsa00533	Glycosaminoglycan biosynthesis - keratan sulfate	2/346	14/7914	0.122768	0.72613	0.706816	ST3GAL2/CHST1	2	Metabolism	Glycan biosynthesis and metabolism
GASK1A		hsa04070	Phosphatidylinositol signaling system	6/177	99/7914	0.0232626	0.122841	0.0964747	ITPR3/PIK3CA/PRKCB/PLCD3/PI4KA/ITPR2	6	Environmental Information Processing	Signal transduction			HERC1		hsa00310	Lysine degradation	5/346	61/7914	0.127007	0.72613	0.706816	KMT2C/SETD2/KMT2D/BBOX1/KMT2A	5	Metabolism	Amino acid metabolism
LMOD3		hsa05167	Kaposi sarcoma-associated herpesvirus infection	9/177	186/7914	0.0235126	0.122841	0.0964747	TP53/ITPR3/HIF1A/TYK2/PIK3CA/CDK4/RB1/ITPR2/NFKBIA	9	Human Diseases	Infectious disease: viral			CRTC3		hsa04015	Rap1 signaling pathway	13/346	210/7914	0.129957	0.72613	0.706816	FGFR3/FGF18/PLCE1/ARAP3/MET/KIT/PARD3/VEGFC/IGF1R/EGFR/SIPA1L2/RAPGEF4/ADCY8	13	Environmental Information Processing	Signal transduction
ZBED2		hsa05166	Human T-cell leukemia virus 1 infection	10/177	219/7914	0.0249155	0.125264	0.0983776	TP53/ADCY6/ITGB2/PIK3CA/CDK4/RB1/ATR/ATF2/CHEK2/NFKBIA	10	Human Diseases	Infectious disease: viral			KAT8		hsa05215	Prostate cancer	7/346	97/7914	0.131334	0.72613	0.706816	NFKBIA/CREBBP/TP53/IGF1R/ATF4/EGFR/RELA	7	Human Diseases	Cancer: specific types
PRR23B		hsa04971	Gastric acid secretion	5/177	75/7914	0.0259336	0.125264	0.0983776	ITPR3/ADCY6/PRKCB/ITPR2/ATP1B4	5	Organismal Systems	Digestive system			CYBA		hsa05165	Human papillomavirus infection	19/346	330/7914	0.132733	0.72613	0.706816	ATM/LAMA1/ITGB7/PARD3/CREBBP/FZD1/LAMB4/DVL3/TP53/LAMC1/COL6A3/RBL1/COL6A6/HLA-A/SCRIB/IFNAR1/EGFR/RELA/ITGA5	19	Human Diseases	Infectious disease: viral
XRN1		hsa05212	Pancreatic cancer	5/177	75/7914	0.0259336	0.125264	0.0983776	TP53/PLD1/PIK3CA/CDK4/RB1	5	Human Diseases	Cancer: specific types			PELP1		hsa00604	Glycosphingolipid biosynthesis - ganglio series	2/346	15/7914	0.137734	0.738997	0.71934	ST3GAL2/B4GALNT1	2	Metabolism	Glycan biosynthesis and metabolism
SLC9A9		hsa05214	Glioma	5/177	75/7914	0.0259336	0.125264	0.0983776	TP53/PIK3CA/CDK4/RB1/PRKCB	5	Human Diseases	Cancer: specific types			PIK3R5		hsa00512	Mucin type O-glycan biosynthesis	3/346	31/7914	0.151985	0.795315	0.77416	GALNT7/ST3GAL2/GALNT5	3	Metabolism	Glycan biosynthesis and metabolism
PLD1		hsa04310	Wnt signaling pathway	8/177	160/7914	0.0268902	0.12695	0.0997019	TP53/NKD2/CUL1/PRKCB/FZD2/WNT9A/FRAT1/DVL2	8	Environmental Information Processing	Signal transduction			SLC35G3		hsa04927	Cortisol synthesis and secretion	5/346	65/7914	0.153932	0.795315	0.77416	CACNA1C/CACNA1F/PDE8B/ATF4/ADCY8	5	Organismal Systems	Endocrine system
MB21D2		hsa05220	Chronic myeloid leukemia	5/177	76/7914	0.0272745	0.12695	0.0997019	TP53/PIK3CA/CDK4/RB1/NFKBIA	5	Human Diseases	Cancer: specific types			MED24		hsa04310	Wnt signaling pathway	10/346	160/7914	0.162299	0.810182	0.788632	CREBBP/FZD1/DVL3/TP53/NFATC2/CSNK2A1/CHD8/ROCK2/CTNND2/RNF43	10	Environmental Information Processing	Signal transduction
HTT		hsa04660	T cell receptor signaling pathway	6/177	104/7914	0.0287828	0.131579	0.103337	PAK3/PIK3CA/PAK2/CDK4/ICOS/NFKBIA	6	Organismal Systems	Immune system			KRTAP3-3		hsa04136	Autophagy - other	3/346	32/7914	0.162617	0.810182	0.788632	ATG9A/BECN2/ATG7	3	Cellular Processes	Transport and catabolism
C4orf17		hsa05163	Human cytomegalovirus infection	10/177	225/7914	0.0293132	0.131652	0.103395	TP53/ITPR3/ADCY6/PIK3CA/CDK4/RB1/PRKCB/ITPR2/ATF2/NFKBIA	10	Human Diseases	Infectious disease: viral			KRT31		hsa04720	Long-term potentiation	5/346	67/7914	0.168215	0.811115	0.78954	CACNA1C/CREBBP/ATF4/GRM5/ADCY8	5	Organismal Systems	Nervous system
PDGFC		hsa04931	Insulin resistance	6/177	108/7914	0.0337746	0.148796	0.116859	PIK3CA/PRKCB/RPS6KA3/SLC2A2/IRS2/NFKBIA	6	Human Diseases	Endocrine and metabolic disease			HEXIM1		hsa05161	Hepatitis B	10/346	162/7914	0.171362	0.811115	0.78954	NFKBIA/CREBBP/TP53/NFATC2/CASP10/PTK2B/ATF4/IFNAR1/RELA/APAF1	10	Human Diseases	Infectious disease: viral
NRG2		hsa04510	Focal adhesion	9/177	199/7914	0.0342929	0.148796	0.116859	PAK3/PDGFC/LAMA3/COL6A5/PIK3CA/PAK2/PRKCB/LAMC3/LAMC1	9	Cellular Processes	Cellular community - eukaryotes			LRRC37A		hsa05014	Amyotrophic lateral sclerosis (ALS)	4/346	51/7914	0.182495	0.811115	0.78954	TP53/NOS1/NEFM/APAF1	4	Human Diseases	Neurodegenerative disease
ARAP3		hsa05134	Legionellosis	4/177	56/7914	0.0360819	0.15395	0.120906	CLK1/ITGB2/CD14/NFKBIA	4	Human Diseases	Infectious disease: bacterial			USP32		hsa04920	Adipocytokine signaling pathway	5/346	69/7914	0.182995	0.811115	0.78954	RXRA/NFKBIA/RXRG/IRS1/RELA	5	Organismal Systems	Endocrine system
ITPR3		hsa04012	ErbB signaling pathway	5/177	85/7914	0.0413366	0.173478	0.136243	PAK3/NRG2/PIK3CA/PAK2/PRKCB	5	Environmental Information Processing	Signal transduction			NPLOC4		hsa05163	Human cytomegalovirus infection	13/346	225/7914	0.185823	0.811115	0.78954	NFKBIA/CCR1/CDKN2A/TP53/NFATC2/IL6R/HLA-A/PTK2B/ATF4/EGFR/RELA/ROCK2/ADCY8	13	Human Diseases	Infectious disease: viral
GNMT		hsa04540	Gap junction	5/177	88/7914	0.0468419	0.193412	0.151898	PDGFC/ITPR3/ADCY6/PRKCB/ITPR2	5	Cellular Processes	Cellular community - eukaryotes			TRAPPC8		hsa04931	Insulin resistance	7/346	108/7914	0.193132	0.811115	0.78954	OGT/MLXIPL/NFKBIA/GYS2/SLC27A2/IRS1/RELA	7	Human Diseases	Endocrine and metabolic disease
PKHD1		hsa05170	Human immunodeficiency virus 1 infection	9/177	212/7914	0.0480917	0.194576	0.152812	PAK3/ITPR3/PIK3CA/PAK2/CUL1/PRKCB/ATR/ITPR2/NFKBIA	9	Human Diseases	Infectious disease: viral			ZNF559-ZNF177		hsa04211	Longevity regulating pathway	6/346	89/7914	0.193256	0.811115	0.78954	TP53/IGF1R/ATF4/IRS1/RELA/ADCY8	6	Organismal Systems	Aging
RP1L1		hsa04960	Aldosterone-regulated sodium reabsorption	3/177	37/7914	0.0490537	0.194576	0.152812	PIK3CA/PRKCB/ATP1B4	3	Organismal Systems	Excretory system			RHPN2		hsa04727	GABAergic synapse	6/346	89/7914	0.193256	0.811115	0.78954	CACNA1C/CACNA1F/GABBR2/GABRA3/SLC38A5/ADCY8	6	Organismal Systems	Nervous system
FAM135B		hsa05226	Gastric cancer	7/177	149/7914	0.049404	0.194576	0.152812	TP53/PIK3CA/RB1/FZD2/WNT9A/FRAT1/DVL2	7	Human Diseases	Cancer: specific types			LMTK3		hsa04072	Phospholipase D signaling pathway	9/346	148/7914	0.199073	0.811115	0.78954	PIK3R5/KIT/DGKZ/DGKQ/PTK2B/EGFR/GRM5/RAPGEF4/ADCY8	9	Environmental Information Processing	Signal transduction
CYP11B2		hsa04970	Salivary secretion	5/177	90/7914	0.0507433	0.196822	0.154577	ITPR3/ADCY6/PRKCB/ITPR2/ATP1B4	5	Organismal Systems	Digestive system			PRR12		hsa05225	Hepatocellular carcinoma	10/346	168/7914	0.199934	0.811115	0.78954	ARID1A/MET/PBRM1/FZD1/CDKN2A/DVL3/TP53/IGF1R/EGFR/ARID2	10	Human Diseases	Cancer: specific types
EPPK1		hsa04137	Mitophagy - animal	4/177	65/7914	0.057114	0.218227	0.171387	TP53/HIF1A/OPTN/TBC1D15	4	Cellular Processes	Transport and catabolism			ASPDH		hsa04926	Relaxin signaling pathway	8/346	129/7914	0.202656	0.811115	0.78954	NFKBIA/VEGFC/RXFP3/NOS1/ATF4/EGFR/RELA/ADCY8	8	Organismal Systems	Endocrine system
FAM205A		hsa05033	Nicotine addiction	3/177	40/7914	0.0594533	0.223824	0.175783	GABRA4/GRIA3/GRIN2C	3	Human Diseases	Substance dependence			ZNF446		hsa04062	Chemokine signaling pathway	11/346	189/7914	0.204605	0.811115	0.78954	PIK3R5/PARD3/HCK/NFKBIA/CCR1/PTK2B/PAK1/PREX1/RELA/ROCK2/ADCY8	11	Organismal Systems	Immune system
ZFAND5		hsa05219	Bladder cancer	3/177	41/7914	0.0631319	0.232451	0.182558	TP53/CDK4/RB1	3	Human Diseases	Cancer: specific types			EBF4		hsa05032	Morphine addiction	6/346	91/7914	0.206935	0.811115	0.78954	PDE4A/PDE4C/GABBR2/GABRA3/PDE8B/ADCY8	6	Human Diseases	Substance dependence
KIF27		hsa05414	Dilated cardiomyopathy (DCM)	5/177	96/7914	0.0635609	0.232451	0.182558	ADCY6/CACNA1F/TTN/MYH6/CACNA1C	5	Human Diseases	Cardiovascular disease			TGM2		hsa03030	DNA replication	3/346	36/7914	0.207119	0.811115	0.78954	MCM4/RFC5/POLE	3	Genetic Information Processing	Replication and repair
TRIM32		hsa04114	Oocyte meiosis	6/177	127/7914	0.0649286	0.234109	0.18386	ITPR3/ADCY6/CUL1/RPS6KA3/ITPR2/PKMYT1	6	Cellular Processes	Cell growth and death			DSCAM		hsa01524	Platinum drug resistance	5/346	73/7914	0.213893	0.811115	0.78954	ATM/TOP2A/CDKN2A/TP53/APAF1	5	Human Diseases	Drug resistance: antineoplastic
ANKRD26		hsa04020	Calcium signaling pathway	8/177	193/7914	0.0675743	0.235948	0.185305	ITPR3/CACNA1H/CACNA1F/PRKCB/PLCD3/ITPR2/CACNA1C/GRIN2C	8	Environmental Information Processing	Signal transduction			TRAPPC10		hsa04650	Natural killer cell mediated cytotoxicity	8/346	131/7914	0.214176	0.811115	0.78954	NFATC2/HLA-A/PTK2B/PAK1/PTPN6/KIR3DL1/KIR2DS4/IFNAR1	8	Organismal Systems	Immune system
LBX1		hsa05211	Renal cell carcinoma	4/177	69/7914	0.0681805	0.235948	0.185305	PAK3/HIF1A/PIK3CA/PAK2	4	Human Diseases	Cancer: specific types			CHEK2		hsa00670	One carbon pool by folate	2/346	20/7914	0.216979	0.811115	0.78954	ALDH1L2/MTFMT	2	Metabolism	Metabolism of cofactors and vitamins
CALHM1		hsa05231	Choline metabolism in cancer	5/177	98/7914	0.0682038	0.235948	0.185305	PLD1/PDGFC/HIF1A/PIK3CA/PRKCB	5	Human Diseases	Cancer: overview			CACNA1F		hsa05216	Thyroid cancer	3/346	37/7914	0.21865	0.811115	0.78954	RXRA/RXRG/TP53	3	Human Diseases	Cancer: specific types
DUSP5		hsa05161	Hepatitis B	7/177	162/7914	0.0708965	0.241993	0.190052	TP53/TYK2/PIK3CA/RB1/PRKCB/ATF2/NFKBIA	7	Human Diseases	Infectious disease: viral			PRAMEF1		hsa04145	Phagosome	9/346	152/7914	0.220527	0.811115	0.78954	CYBA/C1R/FCGR2A/TUBA8/CTSL/NOS1/HLA-A/TUBA1B/ITGA5	9	Cellular Processes	Transport and catabolism
KNDC1		hsa04933	AGE-RAGE signaling pathway in diabetic complications	5/177	100/7914	0.0730306	0.243046	0.190879	NOX1/PIK3CA/CDK4/PRKCB/PLCD3	5	Human Diseases	Endocrine and metabolic disease			XKR8		hsa04666	Fc gamma R-mediated phagocytosis	6/346	93/7914	0.220949	0.811115	0.78954	FCGR2A/HCK/ARPC1A/ASAP2/PAK1/SCIN	6	Organismal Systems	Immune system
SYT8		hsa04728	Dopaminergic synapse	6/177	131/7914	0.0731037	0.243046	0.190879	ITPR3/PRKCB/ITPR2/GRIA3/ATF2/CACNA1C	6	Organismal Systems	Nervous system			UQCRH		hsa05200	Pathways in cancer	27/346	530/7914	0.227936	0.825897	0.80393	FGFR3/FGF18/MET/LAMA1/KIT/RXRA/NFKBIA/CREBBP/RXRG/FZD1/CDKN2A/VEGFC/LAMB4/CBL/DVL3/TP53/IL6R/LAMC1/IGF1R/ALK/CTNNA2/IFNAR1/EGFR/RELA/APAF1/ROCK2/ADCY8	27	Human Diseases	Cancer: overview
MICAL2		hsa04916	Melanogenesis	5/177	101/7914	0.0755126	0.247836	0.194641	ADCY6/PRKCB/FZD2/WNT9A/DVL2	5	Organismal Systems	Endocrine system			DIPK1A		hsa00220	Arginine biosynthesis	2/346	21/7914	0.233346	0.830279	0.808195	NOS1/CPS1	2	Metabolism	Amino acid metabolism
VPS51		hsa04972	Pancreatic secretion	5/177	102/7914	0.07804	0.25235	0.198186	ITPR3/ADCY6/PRKCB/ITPR2/ATP1B4	5	Organismal Systems	Digestive system			RUSC1		hsa05140	Leishmaniasis	5/346	76/7914	0.238073	0.830279	0.808195	CYBA/FCGR2A/NFKBIA/PTPN6/RELA	5	Human Diseases	Infectious disease: parasitic
PCNX3		hsa03050	Proteasome	3/177	45/7914	0.0788595	0.25235	0.198186	PSMA3/ADRM1/PSMC4	3	Genetic Information Processing	Folding, sorting and degradation			CD1C		hsa05220	Chronic myeloid leukemia	5/346	76/7914	0.238073	0.830279	0.808195	NFKBIA/CDKN2A/CBL/TP53/RELA	5	Human Diseases	Cancer: specific types
CD248		hsa05169	Epstein-Barr virus infection	8/177	201/7914	0.0812403	0.256759	0.201649	TP53/TYK2/PIK3CA/CDK4/RB1/ADRM1/PSMC4/NFKBIA	8	Human Diseases	Infectious disease: viral			AXDND1		hsa04978	Mineral absorption	4/346	58/7914	0.247384	0.840358	0.818005	SLC6A19/TRPM6/SLC8A3/ATP2B1	4	Organismal Systems	Digestive system
FOXM1		hsa04210	Apoptosis	6/177	136/7914	0.0841161	0.262606	0.206241	TP53/ITPR3/SPTA1/PIK3CA/ITPR2/NFKBIA	6	Cellular Processes	Cell growth and death			TCF23		hsa00514	Other types of O-glycan biosynthesis	2/346	22/7914	0.249782	0.840358	0.818005	OGT/B3GLCT	2	Metabolism	Glycan biosynthesis and metabolism
A2ML1		hsa04915	Estrogen signaling pathway	6/177	138/7914	0.0887658	0.273784	0.215019	ITPR3/ADCY6/PIK3CA/ITPR2/KRT32/ATF2	6	Organismal Systems	Endocrine system			MRPL44		hsa01522	Endocrine resistance	6/346	98/7914	0.257261	0.840358	0.818005	CYP2D7/CDKN2A/TP53/IGF1R/EGFR/ADCY8	6	Human Diseases	Drug resistance: antineoplastic
LRRK2		hsa04659	Th17 cell differentiation	5/177	107/7914	0.0913507	0.278402	0.218646	HIF1A/TYK2/IL17A/IL27RA/NFKBIA	5	Organismal Systems	Immune system			ITIH3		hsa01521	EGFR tyrosine kinase inhibitor resistance	5/346	79/7914	0.262959	0.840358	0.818005	FGFR3/MET/IL6R/IGF1R/EGFR	5	Human Diseases	Drug resistance: antineoplastic
ADCY6		hsa04015	Rap1 signaling pathway	8/177	210/7914	0.0984463	0.293705	0.230665	PDGFC/ARAP3/ADCY6/ITGB2/PIK3CA/FGFR1/TEK/PRKCB	8	Environmental Information Processing	Signal transduction			TBC1D14		hsa05203	Viral carcinogenesis	11/346	201/7914	0.264063	0.840358	0.818005	NFKBIA/CREBBP/CDKN2A/TP53/RBL1/HLA-A/ATF4/SCRIB/GTF2B/RELA/SCIN	11	Human Diseases	Cancer: overview
TMEM132C		hsa04151	PI3K-Akt signaling pathway	12/177	354/7914	0.0986666	0.293705	0.230665	TP53/PDGFC/LAMA3/COL6A5/PIK3CA/FGFR1/TEK/CDK4/LAMC3/LAMC1/ATF2/IL7R	12	Environmental Information Processing	Signal transduction			TMEM156		hsa04070	Phosphatidylinositol signaling system	6/346	99/7914	0.264714	0.840358	0.818005	PLCE1/DGKZ/DGKQ/PI4KA/PI4KB/ITPKB	6	Environmental Information Processing	Signal transduction
RBM26		hsa01521	EGFR tyrosine kinase inhibitor resistance	4/177	79/7914	0.100252	0.294995	0.231678	PDGFC/NRG2/PIK3CA/PRKCB	4	Human Diseases	Drug resistance: antineoplastic			EPHA5		hsa00340	Histidine metabolism	2/346	23/7914	0.266251	0.840358	0.818005	ALDH3B1/AMDHD1	2	Metabolism	Amino acid metabolism
LRP10		hsa05014	Amyotrophic lateral sclerosis (ALS)	3/177	51/7914	0.105267	0.304201	0.238908	TP53/GRIN2C/ALS2	3	Human Diseases	Neurodegenerative disease			CPLANE1		hsa04360	Axon guidance	10/346	181/7914	0.268004	0.840358	0.818005	EPHA5/MET/SEMA4B/PARD3/NFATC2/PLXNA2/PAK1/UNC5C/ROCK2/SLIT3	10	Organismal Systems	Development and regeneration
DNAAF2		hsa05145	Toxoplasmosis	5/177	112/7914	0.105757	0.304201	0.238908	LAMA3/TYK2/LAMC3/LAMC1/NFKBIA	5	Human Diseases	Infectious disease: parasitic			ANKHD1		hsa04550	Signaling pathways regulating pluripotency of stem cells	8/346	140/7914	0.268817	0.840358	0.818005	FGFR3/RIF1/FZD1/DVL3/ISL1/IGF1R/LEFTY2/ZFHX3	8	Cellular Processes	Cellular community - eukaryotes
HIF1A		hsa04514	Cell adhesion molecules (CAMs)	6/177	147/7914	0.111383	0.316824	0.248821	ITGB2/L1CAM/NRXN1/CNTNAP2/SIGLEC1/ICOS	6	Environmental Information Processing	Signaling molecules and interaction			PCDHGB4		hsa05135	Yersinia infection	7/346	120/7914	0.271083	0.840358	0.818005	NFKBIA/MEFV/NFATC2/PTK2B/RELA/ITGA5/ROCK2	7	Human Diseases	Infectious disease: bacterial
FMN1		hsa04330	Notch signaling pathway	3/177	53/7914	0.11475	0.319305	0.25077	NOTCH1/JAG1/DVL2	3	Environmental Information Processing	Signal transduction			ARAP3		hsa04929	GnRH secretion New!	4/346	64/7914	0.306352	0.932555	0.90775	KCNN2/CACNA1C/CACNA1F/GABBR2	4	Organismal Systems	Endocrine system
ZSCAN29		hsa04961	Endocrine and other factor-regulated calcium reabsorption	3/177	53/7914	0.11475	0.319305	0.25077	ADCY6/PRKCB/ATP1B4	3	Organismal Systems	Excretory system			SLC36A3		hsa04010	MAPK signaling pathway	15/346	295/7914	0.30962	0.932555	0.90775	FGFR3/FGF18/CACNA1C/CACNA1F/MET/KIT/MAPK8IP1/CACNG5/VEGFC/TP53/IGF1R/PAK1/ATF4/EGFR/RELA	15	Environmental Information Processing	Signal transduction
RCCD1		hsa04261	Adrenergic signaling in cardiomyocytes	6/177	149/7914	0.116777	0.32145	0.252455	ADCY6/CACNA1F/ATF2/MYH6/CACNA1C/ATP1B4	6	Organismal Systems	Circulatory system			PTCRA		hsa04514	Cell adhesion molecules (CAMs)	8/346	147/7914	0.313801	0.932555	0.90775	NRCAM/ITGB7/NLGN2/NRXN1/IGSF11/SPN/HLA-A/SIGLEC1	8	Environmental Information Processing	Signaling molecules and interaction
CACNA1H		hsa00601	Glycosphingolipid biosynthesis - lacto and neolacto series	2/177	27/7914	0.121429	0.3307	0.259719	B4GALT2/ST3GAL6	2	Metabolism	Glycan biosynthesis and metabolism			MFSD4B		hsa02010	ABC transporters	3/346	45/7914	0.314194	0.932555	0.90775	ABCB1/ABCC8/ABCB7	3	Environmental Information Processing	Membrane transport
GPR139		hsa04923	Regulation of lipolysis in adipocytes	3/177	55/7914	0.124544	0.334237	0.262497	ADCY6/PIK3CA/IRS2	3	Organismal Systems	Endocrine system			ITPRID1		hsa04930	Type II diabetes mellitus	3/346	46/7914	0.326329	0.937143	0.912216	CACNA1C/ABCC8/IRS1	3	Human Diseases	Endocrine and metabolic disease
RNF166		hsa04260	Cardiac muscle contraction	4/177	86/7914	0.12616	0.334237	0.262497	CACNA1F/MYH6/CACNA1C/ATP1B4	4	Organismal Systems	Circulatory system			ABCB1		hsa04932	Non-alcoholic fatty liver disease (NAFLD)	8/346	149/7914	0.326939	0.937143	0.912216	UQCRH/MLXIPL/RXRA/IL6R/ATF4/IRS1/COX8C/RELA	8	Human Diseases	Endocrine and metabolic disease
MINK1		hsa04150	mTOR signaling pathway	6/177	153/7914	0.12795	0.334237	0.262497	PIK3CA/PRKCB/FZD2/RPS6KA3/WNT9A/DVL2	6	Environmental Information Processing	Signal transduction			MET		hsa04810	Regulation of actin cytoskeleton	11/346	213/7914	0.328451	0.937143	0.912216	FGFR3/FGF18/ITGB7/GIT1/ARPC1A/PAK1/EGFR/MYH9/ITGA5/ROCK2/SCIN	11	Cellular Processes	Cell motility
SOCS7		hsa04921	Oxytocin signaling pathway	6/177	153/7914	0.12795	0.334237	0.262497	ITPR3/ADCY6/CACNA1F/PRKCB/ITPR2/CACNA1C	6	Organismal Systems	Endocrine system			CPA1		hsa05016	Huntington disease	10/346	193/7914	0.336319	0.937143	0.912216	TGM2/UQCRH/DNAH7/CREBBP/TP53/DNAH9/COX8C/GRM5/DNAH11/APAF1	10	Human Diseases	Neurodegenerative disease
NOG		hsa05160	Hepatitis C	6/177	155/7914	0.133725	0.345795	0.271574	TP53/TYK2/PIK3CA/CDK4/RB1/NFKBIA	6	Human Diseases	Infectious disease: viral			KMT2C		hsa04540	Gap junction	5/346	88/7914	0.340445	0.937143	0.912216	TUBA8/EGFR/GRM5/TUBA1B/ADCY8	5	Cellular Processes	Cellular community - eukaryotes
EVPL		hsa05410	Hypertrophic cardiomyopathy (HCM)	4/177	90/7914	0.14211	0.363801	0.285716	CACNA1F/TTN/MYH6/CACNA1C	4	Human Diseases	Cardiovascular disease			MYORG		hsa00650	Butanoate metabolism	2/346	28/7914	0.347977	0.937143	0.912216	AACS/ACSM2B	2	Metabolism	Carbohydrate metabolism
LAMA3		hsa05032	Morphine addiction	4/177	91/7914	0.146218	0.367174	0.288365	ADCY6/GABRA4/PRKCB/PDE3A	4	Human Diseases	Substance dependence			CORO2A		hsa04744	Phototransduction	2/346	28/7914	0.347977	0.937143	0.912216	GUCY2D/GUCA1C	2	Organismal Systems	Sensory system
GPR108		hsa04014	Ras signaling pathway	8/177	232/7914	0.148431	0.367174	0.288365	PAK3/PLD1/PDGFC/PIK3CA/PAK2/FGFR1/TEK/PRKCB	8	Environmental Information Processing	Signal transduction			MED27		hsa04921	Oxytocin signaling pathway	8/346	153/7914	0.353483	0.937143	0.912216	CACNA1C/PIK3R5/CACNA1F/CACNG5/NFATC2/EGFR/ROCK2/ADCY8	8	Organismal Systems	Endocrine system
PNPLA6		hsa00140	Steroid hormone biosynthesis	3/177	60/7914	0.150261	0.367174	0.288365	CYP11B2/UGT2A2/SULT2B1	3	Metabolism	Lipid metabolism			STX5		hsa04270	Vascular smooth muscle contraction	7/346	132/7914	0.35574	0.937143	0.912216	CACNA1C/CACNA1F/MYH11/EDN3/RAMP2/ROCK2/ADCY8	7	Organismal Systems	Circulatory system
TYK2		hsa04658	Th1 and Th2 cell differentiation	4/177	92/7914	0.150372	0.367174	0.288365	TYK2/NOTCH1/JAG1/NFKBIA	4	Organismal Systems	Immune system			ATM		hsa04970	Salivary secretion	5/346	90/7914	0.35798	0.937143	0.912216	BEST2/NOS1/ADCY8/MUC5B/ATP2B1	5	Organismal Systems	Digestive system
EID2		hsa04710	Circadian rhythm	2/177	31/7914	0.152033	0.367174	0.288365	CUL1/PER3	2	Organismal Systems	Environmental adaptation			TECTA		hsa04913	Ovarian steroidogenesis	3/346	49/7914	0.36268	0.937143	0.912216	FSHB/IGF1R/ADCY8	3	Organismal Systems	Endocrine system
FUZ		hsa05310	Asthma	2/177	31/7914	0.152033	0.367174	0.288365	CCL11/EPX	2	Human Diseases	Immune disease			C1R		hsa05145	Toxoplasmosis	6/346	112/7914	0.365279	0.937143	0.912216	PIK3R5/LAMA1/NFKBIA/LAMB4/LAMC1/RELA	6	Human Diseases	Infectious disease: parasitic
PEG3		hsa00310	Lysine degradation	3/177	61/7914	0.155597	0.37227	0.292367	EHMT2/AASS/KMT2C	3	Metabolism	Amino acid metabolism			SMCO2		hsa04622	RIG-I-like receptor signaling pathway	4/346	70/7914	0.366582	0.937143	0.912216	NFKBIA/CASP10/IFNE/RELA	4	Organismal Systems	Immune system
ITGB2		hsa04213	Longevity regulating pathway - multiple species	3/177	62/7914	0.160992	0.380836	0.299094	ADCY6/PIK3CA/IRS2	3	Organismal Systems	Aging			FAR2		hsa05160	Hepatitis C	8/346	155/7914	0.366856	0.937143	0.912216	RXRA/NFKBIA/TP53/EIF2AK4/IFNAR1/EGFR/RELA/APAF1	8	Human Diseases	Infectious disease: viral
HPS4		hsa04974	Protein digestion and absorption	4/177	95/7914	0.1631	0.380836	0.299094	COL6A5/SLC38A2/COL14A1/ATP1B4	4	Organismal Systems	Digestive system			DNAJC22		hsa03040	Spliceosome	7/346	135/7914	0.377406	0.937143	0.912216	PRPF38B/ISY1-RAB43/U2AF1/PCBP1/RBMX/SNRPB/ACIN1	7	Genetic Information Processing	Transcription
MEI1		hsa05203	Viral carcinogenesis	7/177	201/7914	0.163641	0.380836	0.299094	TP53/PIK3CA/CDK4/RB1/MRPS18B/ATF2/NFKBIA	7	Human Diseases	Cancer: overview			HCAR2		hsa04140	Autophagy - animal	7/346	137/7914	0.391887	0.937143	0.912216	ATG9A/BECN2/CTSL/IGF1R/IRS1/EIF2AK4/ATG7	7	Cellular Processes	Transport and catabolism
CACNA1F		hsa04914	Progesterone-mediated oocyte maturation	4/177	98/7914	0.176204	0.406381	0.319156	ADCY6/PIK3CA/RPS6KA3/PKMYT1	4	Organismal Systems	Endocrine system			KLF12		hsa04350	TGF-beta signaling pathway	5/346	94/7914	0.393109	0.937143	0.912216	SMURF2/CREBBP/RBL1/LEFTY2/FBN1	5	Environmental Information Processing	Signal transduction
NOX1		hsa05020	Prion diseases	2/177	35/7914	0.183939	0.420432	0.330192	NOTCH1/LAMC1	2	Human Diseases	Neurodegenerative disease			OR4K14		hsa04621	NOD-like receptor signaling pathway	9/346	181/7914	0.394836	0.937143	0.912216	CYBA/NFKBIA/MEFV/IFNAR1/GBP4/RELA/BRCC3/NLRP7/TXN2	9	Organismal Systems	Immune system
ZIC3		hsa04120	Ubiquitin mediated proteolysis	5/177	136/7914	0.188464	0.426962	0.335319	WWP2/TRIM32/CUL1/UBR5/UBA3	5	Genetic Information Processing	Folding, sorting and degradation			MYH6		hsa04915	Estrogen signaling pathway	7/346	138/7914	0.399131	0.937143	0.912216	KRT31/GABBR2/ATF4/KRT10/EGFR/KRT19/ADCY8	7	Organismal Systems	Endocrine system
L1CAM		hsa05162	Measles	5/177	138/7914	0.196222	0.438125	0.344087	TP53/TYK2/PIK3CA/CDK4/NFKBIA	5	Human Diseases	Infectious disease: viral			SEMA4B		hsa05162	Measles	7/346	138/7914	0.399131	0.937143	0.912216	NFKBIA/TP53/CSNK2A1/EIF2AK4/IFNAR1/RELA/APAF1	7	Human Diseases	Infectious disease: viral
ARHGAP4		hsa04810	Regulation of actin cytoskeleton	7/177	213/7914	0.199799	0.438125	0.344087	PAK3/PDGFC/ITGB2/PIK3CA/PAK2/FGFR1/IQGAP1	7	Cellular Processes	Cell motility			ZNF843		hsa04218	Cellular senescence	8/346	160/7914	0.400449	0.937143	0.912216	CHEK2/ATM/CDKN2A/TP53/NFATC2/RBL1/HLA-A/RELA	8	Cellular Processes	Cell growth and death
HNRNPCL2		hsa05418	Fluid shear stress and atherosclerosis	5/177	139/7914	0.200143	0.438125	0.344087	TP53/ARHGEF2/NOX1/PIK3CA/BMPR1B	5	Human Diseases	Cardiovascular disease			IL34		hsa05150	Staphylococcus aureus infection	5/346	96/7914	0.410633	0.937143	0.912216	KRT31/C1R/FCGR2A/KRT10/KRT19	5	Human Diseases	Infectious disease: bacterial
PLEKHM2		hsa00760	Nicotinate and nicotinamide metabolism	2/177	37/7914	0.200237	0.438125	0.344087	NAMPT/NADK	2	Metabolism	Metabolism of cofactors and vitamins			TMEM11		hsa04215	Apoptosis - multiple species	2/346	32/7914	0.411157	0.937143	0.912216	BECN2/APAF1	2	Cellular Processes	Cell growth and death
NASP		hsa04625	C-type lectin receptor signaling pathway	4/177	104/7914	0.203424	0.441327	0.346601	ITPR3/PIK3CA/ITPR2/NFKBIA	4	Organismal Systems	Immune system			LAMA1		hsa04630	Jak-STAT signaling pathway	8/346	162/7914	0.413908	0.937143	0.912216	CREBBP/IL6R/IFNE/PTPN6/SOCS6/IFNAR1/EGFR/OSMR	8	Environmental Information Processing	Signal transduction
GON4L		hsa04917	Prolactin signaling pathway	3/177	70/7914	0.205981	0.443118	0.348008	SOCS7/PIK3CA/SLC2A2	3	Organismal Systems	Endocrine system			APCDD1		hsa01230	Biosynthesis of amino acids	4/346	75/7914	0.416632	0.937143	0.912216	PGAM4/ACO2/CPS1/PYCR2	4	Metabolism	Global and overview maps
SPTA1		hsa05340	Primary immunodeficiency	2/177	38/7914	0.208449	0.444692	0.349244	ICOS/IL7R	2	Human Diseases	Immune disease			CCDC105		hsa05212	Pancreatic cancer	4/346	75/7914	0.416632	0.937143	0.912216	CDKN2A/TP53/EGFR/RELA	4	Human Diseases	Cancer: specific types
RC3H1		hsa04520	Adherens junction	3/177	71/7914	0.211799	0.446456	0.350629	NECTIN4/FGFR1/IQGAP1	3	Cellular Processes	Cellular community - eukaryotes			CYP4F22		hsa05214	Glioma	4/346	75/7914	0.416632	0.937143	0.912216	CDKN2A/TP53/IGF1R/EGFR	4	Human Diseases	Cancer: specific types
RNF2		hsa04922	Glucagon signaling pathway	4/177	106/7914	0.212764	0.446456	0.350629	ITPR3/SLC2A2/ITPR2/ATF2	4	Organismal Systems	Endocrine system			MEGF8		hsa00564	Glycerophospholipid metabolism	5/346	97/7914	0.41937	0.937143	0.912216	DGKZ/DGKQ/ETNK1/PLD4/GPAT2	5	Metabolism	Lipid metabolism
OBSCN		hsa00130	Ubiquinone and other terpenoid-quinone biosynthesis	1/177	11/7914	0.220398	0.458715	0.360257	COQ6	1	Metabolism	Metabolism of cofactors and vitamins			ZNFX1		hsa04722	Neurotrophin signaling pathway	6/346	119/7914	0.420541	0.937143	0.912216	NFKBIA/TP53/PRDM4/ATF4/IRS1/RELA	6	Organismal Systems	Nervous system
PCNX2		hsa04066	HIF-1 signaling pathway	4/177	109/7914	0.226994	0.468632	0.368046	HIF1A/PIK3CA/TEK/PRKCB	4	Environmental Information Processing	Signal transduction			OGT		hsa03320	PPAR signaling pathway	4/346	76/7914	0.426552	0.937143	0.912216	FADS2/RXRA/RXRG/SLC27A2	4	Organismal Systems	Endocrine system
OR2T6		hsa00562	Inositol phosphate metabolism	3/177	74/7914	0.22946	0.469934	0.369068	PIK3CA/PLCD3/PI4KA	3	Metabolism	Carbohydrate metabolism			ATAD3A		hsa04640	Hematopoietic cell lineage	5/346	98/7914	0.428086	0.937143	0.912216	CD1C/KIT/IL6R/GP5/ITGA5	5	Organismal Systems	Immune system
CPSF3		hsa05140	Leishmaniasis	3/177	76/7914	0.241384	0.486723	0.382253	ITGB2/PRKCB/NFKBIA	3	Human Diseases	Infectious disease: parasitic			MANEAL		hsa04925	Aldosterone synthesis and secretion	5/346	98/7914	0.428086	0.937143	0.912216	CACNA1C/CACNA1F/ATF4/ADCY8/ATP2B1	5	Organismal Systems	Endocrine system
APOB		hsa04668	TNF signaling pathway	4/177	112/7914	0.24146	0.486723	0.382253	PIK3CA/JAG1/ATF2/NFKBIA	4	Environmental Information Processing	Signal transduction			AMPD2		hsa04141	Protein processing in endoplasmic reticulum	8/346	166/7914	0.440778	0.937143	0.912216	NPLOC4/EDEM1/RRBP1/UBE2G2/ATF4/EIF2AK4/UGGT2/UGGT1	8	Genetic Information Processing	Folding, sorting and degradation
NRBP1		hsa03018	RNA degradation	3/177	79/7914	0.259456	0.518911	0.407533	XRN1/SKIV2L/PATL1	3	Genetic Information Processing	Folding, sorting and degradation			PHTF1		hsa04612	Antigen processing and presentation	4/346	78/7914	0.446258	0.937143	0.912216	CTSL/HLA-A/KIR3DL1/KIR2DS4	4	Organismal Systems	Immune system
NRXN1		hsa04390	Hippo signaling pathway	5/177	154/7914	0.261801	0.519542	0.408029	ITGB2/FZD2/WNT9A/BMPR1B/DVL2	5	Environmental Information Processing	Signal transduction			FCGR2A		hsa04916	Melanogenesis	5/346	101/7914	0.454064	0.937143	0.912216	KIT/CREBBP/FZD1/DVL3/ADCY8	5	Organismal Systems	Endocrine system
PUS10		hsa00533	Glycosaminoglycan biosynthesis - keratan sulfate	1/177	14/7914	0.271621	0.534522	0.419793	B4GALT2	1	Metabolism	Glycan biosynthesis and metabolism			COP1		hsa04530	Tight junction	8/346	169/7914	0.46083	0.937143	0.912216	CD1C/PARD3/TUBA8/MYH11/SCRIB/MYH9/TUBA1B/ROCK2	8	Cellular Processes	Cellular community - eukaryotes
PEX13		hsa04071	Sphingolipid signaling pathway	4/177	119/7914	0.275968	0.534522	0.419793	TP53/PLD1/PIK3CA/PRKCB	4	Environmental Information Processing	Signal transduction			LCT		hsa04064	NF-kappa B signaling pathway	5/346	102/7914	0.462656	0.937143	0.912216	ATM/NFKBIA/PIDD1/CSNK2A1/RELA	5	Environmental Information Processing	Signal transduction
USP34		hsa04722	Neurotrophin signaling pathway	4/177	119/7914	0.275968	0.534522	0.419793	TP53/PIK3CA/RPS6KA3/NFKBIA	4	Organismal Systems	Nervous system			FAP		hsa04972	Pancreatic secretion	5/346	102/7914	0.462656	0.937143	0.912216	CPA1/RAB3D/CELA3A/ADCY8/ATP2B1	5	Organismal Systems	Digestive system
ERCC3		hsa04662	B cell receptor signaling pathway	3/177	82/7914	0.277701	0.534522	0.419793	PIK3CA/PRKCB/NFKBIA	3	Organismal Systems	Immune system			ITPRID2		hsa05146	Amoebiasis	5/346	102/7914	0.462656	0.937143	0.912216	CD1C/LAMA1/LAMB4/LAMC1/RELA	5	Human Diseases	Infectious disease: parasitic
WDR33		hsa05130	Pathogenic Escherichia coli infection	6/177	201/7914	0.294119	0.5619	0.441295	PAK3/ARHGEF2/PAK2/MYH11/MYH4/NFKBIA	6	Human Diseases	Infectious disease: bacterial			DNAH7		hsa05224	Breast cancer	7/346	147/7914	0.464006	0.937143	0.912216	FGF18/KIT/FZD1/DVL3/TP53/IGF1R/EGFR	7	Human Diseases	Cancer: specific types
IMP4		hsa04630	Jak-STAT signaling pathway	5/177	162/7914	0.296362	0.561991	0.441366	SOCS7/TYK2/PIK3CA/IL27RA/IL7R	5	Environmental Information Processing	Signal transduction			SERPINE2		hsa05132	Salmonella infection	4/346	80/7914	0.465753	0.937143	0.912216	ARPC1A/TLR5/RELA/ROCK2	4	Human Diseases	Infectious disease: bacterial
SLC4A10		hsa05030	Cocaine addiction	2/177	49/7914	0.29994	0.562641	0.441877	ATF2/GRIN2C	2	Human Diseases	Substance dependence			EDEM1		hsa05213	Endometrial cancer	3/346	58/7914	0.468843	0.937143	0.912216	TP53/CTNNA2/EGFR	3	Human Diseases	Cancer: specific types
TTN		hsa04611	Platelet activation	4/177	124/7914	0.301101	0.562641	0.441877	ITPR3/ADCY6/PIK3CA/ITPR2	4	Organismal Systems	Immune system			SETD2		hsa00350	Tyrosine metabolism	2/346	36/7914	0.471189	0.937143	0.912216	ALDH3B1/HGD	2	Metabolism	Amino acid metabolism
ZNF804A		hsa04340	Hedgehog signaling pathway	2/177	50/7914	0.308244	0.571815	0.449082	CUL1/HHIP	2	Environmental Information Processing	Signal transduction			PBRM1		hsa05010	Alzheimer disease	8/346	171/7914	0.474123	0.937143	0.912216	CACNA1C/CACNA1F/UQCRH/ADAM17/RTN3/NOS1/COX8C/APAF1	8	Human Diseases	Neurodegenerative disease
ASIC4		hsa05235	PD-L1 expression and PD-1 checkpoint pathway in cancer	3/177	89/7914	0.320665	0.5877	0.461557	HIF1A/PIK3CA/NFKBIA	3	Human Diseases	Cancer: overview			LRIG1		hsa04660	T cell receptor signaling pathway	5/346	104/7914	0.479717	0.937143	0.912216	NFKBIA/NFATC2/PAK1/PTPN6/RELA	5	Organismal Systems	Immune system
TRPM8		hsa04380	Osteoclast differentiation	4/177	128/7914	0.321398	0.5877	0.461557	TYK2/NOX1/PIK3CA/NFKBIA	4	Organismal Systems	Development and regeneration			CLSTN2		hsa04662	B cell receptor signaling pathway	4/346	82/7914	0.484998	0.937143	0.912216	NFKBIA/NFATC2/PTPN6/RELA	4	Organismal Systems	Immune system
PHLDB2		hsa04926	Relaxin signaling pathway	4/177	129/7914	0.326491	0.589891	0.463278	ADCY6/PIK3CA/ATF2/NFKBIA	4	Organismal Systems	Endocrine system			USP13		hsa00603	Glycosphingolipid biosynthesis - globo and isoglobo series	1/346	15/7914	0.488892	0.937143	0.912216	ST3GAL2	1	Metabolism	Glycan biosynthesis and metabolism
ROPN1B		hsa04530	Tight junction	5/177	169/7914	0.327205	0.589891	0.463278	ARHGEF2/CDK4/MYH11/MYH4/TJP3	5	Cellular Processes	Cellular community - eukaryotes			KIT		hsa04380	Osteoclast differentiation	6/346	128/7914	0.49053	0.937143	0.912216	CYBA/FCGR2A/NFKBIA/NFATC2/IFNAR1/RELA	6	Organismal Systems	Development and regeneration
ALDH1L1		hsa05164	Influenza A	5/177	170/7914	0.331643	0.591964	0.464906	TYK2/PIK3CA/CDK4/PRKCB/NFKBIA	5	Human Diseases	Infectious disease: viral			PRMT9		hsa05416	Viral myocarditis	3/346	60/7914	0.49142	0.937143	0.912216	MYH6/LAMA1/HLA-A	3	Human Diseases	Cardiovascular disease
COL6A5		hsa03015	mRNA surveillance pathway	3/177	91/7914	0.33298	0.591964	0.464906	CPSF3/WDR33/PCF11	3	Genetic Information Processing	Translation			NSUN2		hsa04146	Peroxisome	4/346	83/7914	0.494518	0.937143	0.912216	FAR2/PEX19/CRAT/SLC27A2	4	Cellular Processes	Transport and catabolism
EPHB1		hsa05010	Alzheimer disease	5/177	171/7914	0.336086	0.593366	0.466007	ITPR3/CACNA1F/ITPR2/CACNA1C/GRIN2C	5	Human Diseases	Neurodegenerative disease			ST8SIA4		hsa04144	Endocytosis	11/346	243/7914	0.497383	0.937143	0.912216	FGFR3/ARAP3/PARD3/SMURF2/GIT1/ARPC1A/CBL/ASAP2/IGF1R/HLA-A/EGFR	11	Cellular Processes	Transport and catabolism
U2SURP		hsa04657	IL-17 signaling pathway	3/177	93/7914	0.345287	0.597253	0.46906	CCL11/IL17A/NFKBIA	3	Organismal Systems	Immune system			PCDHB7		hsa00561	Glycerolipid metabolism	3/346	61/7914	0.502531	0.937143	0.912216	DGKZ/DGKQ/GPAT2	3	Metabolism	Lipid metabolism
PIK3CA		hsa04666	Fc gamma R-mediated phagocytosis	3/177	93/7914	0.345287	0.597253	0.46906	PLD1/PIK3CA/PRKCB	3	Organismal Systems	Immune system			ZKSCAN4		hsa04068	FoxO signaling pathway	6/346	131/7914	0.513288	0.937143	0.912216	ATM/BCL6/CREBBP/IGF1R/IRS1/EGFR	6	Environmental Information Processing	Signal transduction
YEATS2		hsa05323	Rheumatoid arthritis	3/177	93/7914	0.345287	0.597253	0.46906	ITGB2/TEK/IL17A	3	Human Diseases	Immune disease			VARS2		hsa04213	Longevity regulating pathway - multiple species	3/346	62/7914	0.513517	0.937143	0.912216	IGF1R/IRS1/ADCY8	3	Organismal Systems	Aging
PAK2		hsa04350	TGF-beta signaling pathway	3/177	94/7914	0.351435	0.603807	0.474207	NOG/CUL1/BMPR1B	3	Environmental Information Processing	Signal transduction			TBX18		hsa04066	HIF-1 signaling pathway	5/346	109/7914	0.521513	0.937143	0.912216	CREBBP/IL6R/IGF1R/EGFR/RELA	5	Environmental Information Processing	Signal transduction
CC2D2A		hsa00670	One carbon pool by folate	1/177	20/7914	0.364242	0.618693	0.485898	ALDH1L1	1	Metabolism	Metabolism of cofactors and vitamins			HIVEP2		hsa04080	Neuroactive ligand-receptor interaction	15/346	340/7914	0.524348	0.937143	0.912216	FSHB/PARD3/UCN3/RXFP3/P2RX3/HTR6/VIP/GABBR2/EDN3/GABRA3/TAAR8/GRM5/GCG/CRHR2/LTB4R2	15	Environmental Information Processing	Signaling molecules and interaction
GABRA4		hsa00240	Pyrimidine metabolism	2/177	57/7914	0.365663	0.618693	0.485898	UCKL1/AK9	2	Metabolism	Nucleotide metabolism			MLXIPL		hsa04623	Cytosolic DNA-sensing pathway	3/346	63/7914	0.524373	0.937143	0.912216	NFKBIA/ZBP1/RELA	3	Organismal Systems	Immune system
STAP1		hsa04371	Apelin signaling pathway	4/177	137/7914	0.367349	0.618693	0.485898	ITPR3/ADCY6/ITPR2/JAG1	4	Environmental Information Processing	Signal transduction			MTERF1		hsa05217	Basal cell carcinoma	3/346	63/7914	0.524373	0.937143	0.912216	FZD1/DVL3/TP53	3	Human Diseases	Cancer: specific types
UGT2A2		hsa05213	Endometrial cancer	2/177	58/7914	0.373731	0.625328	0.491108	TP53/PIK3CA	2	Human Diseases	Cancer: specific types			C7orf61		hsa00260	Glycine, serine and threonine metabolism	2/346	40/7914	0.527408	0.937143	0.912216	PGAM4/GCAT	2	Metabolism	Amino acid metabolism
AFF1		hsa04621	NOD-like receptor signaling pathway	5/177	181/7914	0.380717	0.630515	0.495182	ITPR3/TYK2/NAMPT/ITPR2/NFKBIA	5	Organismal Systems	Immune system			DDHD2		hsa00120	Primary bile acid biosynthesis	1/346	17/7914	0.53269	0.937143	0.912216	AKR1C4	1	Metabolism	Lipid metabolism
FAT1		hsa04370	VEGF signaling pathway	2/177	59/7914	0.381757	0.630515	0.495182	PIK3CA/PRKCB	2	Environmental Information Processing	Signal transduction			EXT1		hsa00360	Phenylalanine metabolism	1/346	17/7914	0.53269	0.937143	0.912216	ALDH3B1	1	Metabolism	Amino acid metabolism
NKD2		hsa05416	Viral myocarditis	2/177	60/7914	0.38974	0.639573	0.502296	ITGB2/MYH6	2	Human Diseases	Cardiovascular disease			CBWD1		hsa00910	Nitrogen metabolism	1/346	17/7914	0.53269	0.937143	0.912216	CPS1	1	Metabolism	Energy metabolism
IRX1		hsa00514	Other types of O-glycan biosynthesis	1/177	22/7914	0.392434	0.639892	0.502547	B4GALT2	1	Metabolism	Glycan biosynthesis and metabolism			SLK		hsa03440	Homologous recombination	2/346	41/7914	0.540819	0.937143	0.912216	ATM/BRCC3	2	Genetic Information Processing	Replication and repair
ADAMTS12		hsa04064	NF-kappa B signaling pathway	3/177	102/7914	0.400279	0.645661	0.507077	PRKCB/CD14/NFKBIA	3	Environmental Information Processing	Signal transduction			FSHB		hsa05332	Graft-versus-host disease	2/346	41/7914	0.540819	0.937143	0.912216	HLA-A/KIR3DL1	2	Human Diseases	Immune disease
SV2C		hsa05202	Transcriptional misregulation in cancer	5/177	186/7914	0.403045	0.645661	0.507077	TP53/AFF1/GRIA3/SS18/CD14	5	Human Diseases	Cancer: overview			DGKZ		hsa05321	Inflammatory bowel disease (IBD)	3/346	65/7914	0.54568	0.937143	0.912216	GATA3/TLR5/RELA	3	Human Diseases	Immune disease
CDYL		hsa00515	Mannose type O-glycan biosynthesis	1/177	23/7914	0.40606	0.645661	0.507077	B4GALT2	1	Metabolism	Glycan biosynthesis and metabolism			OR4S1		hsa04668	TNF signaling pathway	5/346	112/7914	0.545894	0.937143	0.912216	NFKBIA/VEGFC/CASP10/ATF4/RELA	5	Environmental Information Processing	Signal transduction
EHMT2		hsa04964	Proximal tubule bicarbonate reclamation	1/177	23/7914	0.40606	0.645661	0.507077	ATP1B4	1	Organismal Systems	Excretory system			FADS2		hsa04670	Leukocyte transendothelial migration	5/346	112/7914	0.545894	0.937143	0.912216	CYBA/CTNNA2/PTK2B/RAPGEF4/ROCK2	5	Organismal Systems	Immune system
SKIV2L		hsa04620	Toll-like receptor signaling pathway	3/177	104/7914	0.412351	0.649999	0.510484	PIK3CA/CD14/NFKBIA	3	Organismal Systems	Immune system			AKAP3		hsa04725	Cholinergic synapse	5/346	112/7914	0.545894	0.937143	0.912216	CACNA1C/PIK3R5/CACNA1F/ATF4/ADCY8	5	Organismal Systems	Nervous system
AK9		hsa04714	Thermogenesis	6/177	231/7914	0.413906	0.649999	0.510484	ADCY6/FGFR1/RPS6KA3/ATF2/ARID1B/PRDM16	6	Organismal Systems	Environmental adaptation			DDX11		hsa00511	Other glycan degradation	1/346	18/7914	0.553165	0.937143	0.912216	GBA2	1	Metabolism	Glycan biosynthesis and metabolism
MCM9		hsa04062	Chemokine signaling pathway	5/177	189/7914	0.416405	0.649999	0.510484	ADCY6/PIK3CA/PRKCB/CCL11/NFKBIA	5	Organismal Systems	Immune system			ITGB7		hsa01210	2-Oxocarboxylic acid metabolism	1/346	18/7914	0.553165	0.937143	0.912216	ACO2	1	Metabolism	Global and overview maps
AKAP12		hsa04977	Vitamin digestion and absorption	1/177	24/7914	0.419383	0.650678	0.511018	APOB	1	Organismal Systems	Digestive system			MTERF2		hsa00970	Aminoacyl-tRNA biosynthesis	3/346	66/7914	0.556123	0.937143	0.912216	VARS2/DARS2/MTFMT	3	Genetic Information Processing	Translation
SYNE1		hsa04072	Phospholipase D signaling pathway	4/177	148/7914	0.423262	0.652741	0.512638	PLD1/PDGFC/ADCY6/PIK3CA	4	Environmental Information Processing	Signal transduction			RILPL1		hsa04371	Apelin signaling pathway	6/346	137/7914	0.557583	0.937143	0.912216	PIK3R5/ADCY10/BECN2/NOS1/SLC8A3/ADCY8	6	Environmental Information Processing	Signal transduction
ABHD11		hsa05221	Acute myeloid leukemia	2/177	67/7914	0.44424	0.678312	0.532721	PIK3CA/CD14	2	Human Diseases	Cancer: specific types			SYT16		hsa04014	Ras signaling pathway	10/346	232/7914	0.565058	0.944019	0.918909	FGFR3/FGF18/PLCE1/MET/KIT/VEGFC/IGF1R/PAK1/EGFR/RELA	10	Environmental Information Processing	Signal transduction
ASB4		hsa04950	Maturity onset diabetes of the young	1/177	26/7914	0.445143	0.678312	0.532721	SLC2A2	1	Human Diseases	Endocrine and metabolic disease			TOP2A		hsa04726	Serotonergic synapse	5/346	115/7914	0.569675	0.945538	0.920388	KCNN2/CACNA1C/CACNA1F/CYP2D7/HTR6	5	Organismal Systems	Nervous system
TRIM4		hsa00053	Ascorbate and aldarate metabolism	1/177	27/7914	0.457593	0.684359	0.537469	UGT2A2	1	Metabolism	Carbohydrate metabolism			CEP192		hsa00100	Steroid biosynthesis	1/346	19/7914	0.572745	0.945538	0.920388	DHCR24	1	Metabolism	Lipid metabolism
NAMPT		hsa04966	Collecting duct acid secretion	1/177	27/7914	0.457593	0.684359	0.537469	SLC12A7	1	Organismal Systems	Excretory system			DSG2		hsa04658	Th1 and Th2 cell differentiation	4/346	92/7914	0.576447	0.946051	0.920888	NFKBIA/NFATC2/GATA3/RELA	4	Organismal Systems	Immune system
PLXNA4		hsa04920	Adipocytokine signaling pathway	2/177	69/7914	0.459319	0.684359	0.537469	IRS2/NFKBIA	2	Organismal Systems	Endocrine system			RNF165		hsa04924	Renin secretion	3/346	69/7914	0.586576	0.947272	0.922075	CACNA1C/CACNA1F/EDN3	3	Organismal Systems	Endocrine system
EXOC4		hsa04670	Leukocyte transendothelial migration	3/177	112/7914	0.459804	0.684359	0.537469	ITGB2/PIK3CA/PRKCB	3	Organismal Systems	Immune system			BEST2		hsa05211	Renal cell carcinoma	3/346	69/7914	0.586576	0.947272	0.922075	MET/CREBBP/PAK1	3	Human Diseases	Cancer: specific types
CNTNAP2		hsa00982	Drug metabolism - cytochrome P450	2/177	72/7914	0.48149	0.70461	0.553374	UGT2A2/CYP2D6	2	Metabolism	Xenobiotics biodegradation and metabolism			SGSM3		hsa03013	RNA transport	7/346	165/7914	0.587376	0.947272	0.922075	EIF3B/XPO1/EIF5B/RNPS1/EIF3F/ACIN1/SNUPN	7	Genetic Information Processing	Translation
CUL1		hsa04976	Bile secretion	2/177	72/7914	0.48149	0.70461	0.553374	ADCY6/ATP1B4	2	Organismal Systems	Digestive system			CYP2D7		hsa00600	Sphingolipid metabolism	2/346	47/7914	0.61565	0.950549	0.925265	GBA2/SMPD4	2	Metabolism	Lipid metabolism
ZNF425		hsa04392	Hippo signaling pathway - multiple species	1/177	29/7914	0.481667	0.70461	0.553374	DCHS1	1	Environmental Information Processing	Signal transduction			STARD8		hsa03420	Nucleotide excision repair	2/346	47/7914	0.61565	0.950549	0.925265	RFC5/POLE	2	Genetic Information Processing	Replication and repair
FGFR1		hsa01524	Platinum drug resistance	2/177	73/7914	0.488756	0.710918	0.558328	TP53/PIK3CA	2	Human Diseases	Drug resistance: antineoplastic			ARMCX4		hsa04973	Carbohydrate digestion and absorption	2/346	47/7914	0.61565	0.950549	0.925265	LCT/GNAT3	2	Organismal Systems	Digestive system
CSPP1		hsa00630	Glyoxylate and dicarboxylate metabolism	1/177	30/7914	0.493302	0.713477	0.560337	ACSS1	1	Metabolism	Carbohydrate metabolism			PRPF38B		hsa04713	Circadian entrainment	4/346	97/7914	0.618579	0.950549	0.925265	CACNA1C/ADCY10/NOS1/ADCY8	4	Organismal Systems	Environmental adaptation
UBR5		hsa00052	Galactose metabolism	1/177	31/7914	0.504678	0.721567	0.566691	B4GALT2	1	Metabolism	Carbohydrate metabolism			FCRL5		hsa00900	Terpenoid backbone biosynthesis	1/346	22/7914	0.6265	0.950549	0.925265	PDSS1	1	Metabolism	Metabolism of terpenoids and polyketides
SLC25A32		hsa05135	Yersinia infection	3/177	120/7914	0.505573	0.721567	0.566691	PIK3CA/RPS6KA3/NFKBIA	3	Human Diseases	Infectious disease: bacterial			MIA3		hsa05231	Choline metabolism in cancer	4/346	98/7914	0.626685	0.950549	0.925265	DGKZ/SLC44A1/DGKQ/EGFR	4	Human Diseases	Cancer: overview
ADGRB1		hsa00980	Metabolism of xenobiotics by cytochrome P450	2/177	76/7914	0.51017	0.721567	0.566691	UGT2A2/CYP2D6	2	Metabolism	Xenobiotics biodegradation and metabolism			CAPN9		hsa00520	Amino sugar and nucleotide sugar metabolism	2/346	48/7914	0.627174	0.950549	0.925265	NPL/FCSK	2	Metabolism	Carbohydrate metabolism
TOP1MT		hsa05133	Pertussis	2/177	76/7914	0.51017	0.721567	0.566691	ITGB2/CD14	2	Human Diseases	Infectious disease: bacterial			LYST		hsa04723	Retrograde endocannabinoid signaling	6/346	148/7914	0.633502	0.950549	0.925265	CACNA1C/CACNA1F/ABHD6/GABRA3/GRM5/ADCY8	6	Organismal Systems	Nervous system
TEK		hsa05412	Arrhythmogenic right ventricular cardiomyopathy (ARVC)	2/177	77/7914	0.517178	0.727459	0.571319	CACNA1F/CACNA1C	2	Human Diseases	Cardiovascular disease			AHCTF1		hsa04611	Platelet activation	5/346	124/7914	0.636918	0.950549	0.925265	PIK3R5/FCGR2A/GP5/ROCK2/ADCY8	5	Organismal Systems	Immune system
SMU1		hsa00051	Fructose and mannose metabolism	1/177	33/7914	0.526673	0.73624	0.578215	KHK	1	Metabolism	Carbohydrate metabolism			HNRNPLL		hsa05030	Cocaine addiction	2/346	49/7914	0.638429	0.950549	0.925265	ATF4/RELA	2	Human Diseases	Substance dependence
UBAP2		hsa00983	Drug metabolism - other enzymes	2/177	79/7914	0.530994	0.73624	0.578215	UCKL1/UGT2A2	2	Metabolism	Xenobiotics biodegradation and metabolism			PPP4R3B		hsa05144	Malaria	2/346	49/7914	0.638429	0.950549	0.925265	MET/GYPC	2	Human Diseases	Infectious disease: parasitic
KIF24		hsa00040	Pentose and glucuronate interconversions	1/177	34/7914	0.537303	0.73624	0.578215	UGT2A2	1	Metabolism	Carbohydrate metabolism			SFTPB		hsa03430	Mismatch repair	1/346	23/7914	0.642875	0.950549	0.925265	RFC5	1	Genetic Information Processing	Replication and repair
UNC13B		hsa00640	Propanoate metabolism	1/177	34/7914	0.537303	0.73624	0.578215	ACSS1	1	Metabolism	Carbohydrate metabolism			ISY1-RAB43		hsa00330	Arginine and proline metabolism	2/346	50/7914	0.649416	0.950549	0.925265	NOS1/PYCR2	2	Metabolism	Amino acid metabolism
TESK1		hsa05132	Salmonella infection	2/177	80/7914	0.537801	0.73624	0.578215	PLEKHM2/CD14	2	Human Diseases	Infectious disease: bacterial			SLC30A9		hsa04340	Hedgehog signaling pathway	2/346	50/7914	0.649416	0.950549	0.925265	MEGF8/SMURF2	2	Environmental Information Processing	Signal transduction
VPS13A		hsa04146	Peroxisome	2/177	83/7914	0.557813	0.753132	0.591481	PEX13/PHYH	2	Cellular Processes	Transport and catabolism			PKHD1		hsa00980	Metabolism of xenobiotics by cytochrome P450	3/346	76/7914	0.652255	0.950549	0.925265	CYP2D7/ALDH3B1/CYP2F1	3	Metabolism	Xenobiotics biodegradation and metabolism
SEMA4D		hsa00230	Purine metabolism	3/177	130/7914	0.559855	0.753132	0.591481	ADCY6/AK9/PDE3A	3	Metabolism	Nucleotide metabolism			IMPG1		hsa05133	Pertussis	3/346	76/7914	0.652255	0.950549	0.925265	C1R/RELA/ITGA5	3	Human Diseases	Infectious disease: bacterial
NOTCH1		hsa04068	FoxO signaling pathway	3/177	131/7914	0.565085	0.753132	0.591481	PIK3CA/IRS2/IL7R	3	Environmental Information Processing	Signal transduction			ZAN		hsa04114	Oocyte meiosis	5/346	127/7914	0.657844	0.950549	0.925265	SLK/MAD2L1/ESPL1/IGF1R/ADCY8	5	Cellular Processes	Cell growth and death
ECHDC3		hsa04650	Natural killer cell mediated cytotoxicity	3/177	131/7914	0.565085	0.753132	0.591481	ITGB2/PIK3CA/PRKCB	3	Organismal Systems	Immune system			MUC12		hsa00534	Glycosaminoglycan biosynthesis - heparan sulfate / heparin	1/346	24/7914	0.658534	0.950549	0.925265	EXT1	1	Metabolism	Glycan biosynthesis and metabolism
OPTN		hsa05143	African trypanosomiasis	1/177	37/7914	0.567791	0.753132	0.591481	PRKCB	1	Human Diseases	Infectious disease: parasitic			CLCN1		hsa04977	Vitamin digestion and absorption	1/346	24/7914	0.658534	0.950549	0.925265	AWAT2	1	Organismal Systems	Digestive system
PHYH		hsa05216	Thyroid cancer	1/177	37/7914	0.567791	0.753132	0.591481	TP53	1	Human Diseases	Cancer: specific types			ADAMTSL1		hsa04620	Toll-like receptor signaling pathway	4/346	104/7914	0.67298	0.950549	0.925265	NFKBIA/TLR5/IFNAR1/RELA	4	Organismal Systems	Immune system
RBP3		hsa05210	Colorectal cancer	2/177	86/7914	0.577207	0.758158	0.595428	TP53/PIK3CA	2	Human Diseases	Cancer: specific types			SLC44A1		hsa04625	C-type lectin receptor signaling pathway	4/346	104/7914	0.67298	0.950549	0.925265	NFKBIA/NFATC2/PAK1/RELA	4	Organismal Systems	Immune system
RTKN2		hsa00513	Various types of N-glycan biosynthesis	1/177	38/7914	0.577503	0.758158	0.595428	B4GALT2	1	Metabolism	Glycan biosynthesis and metabolism			PARD3		hsa00563	Glycosylphosphatidylinositol (GPI)-anchor biosynthesis	1/346	25/7914	0.673508	0.950549	0.925265	PIGG	1	Metabolism	Glycan biosynthesis and metabolism
ZNF365		hsa00620	Pyruvate metabolism	1/177	39/7914	0.586998	0.766691	0.60213	ACSS1	1	Metabolism	Carbohydrate metabolism			OR52E8		hsa00592	alpha-Linolenic acid metabolism	1/346	25/7914	0.673508	0.950549	0.925265	FADS2	1	Metabolism	Lipid metabolism
PSAP		hsa04140	Autophagy - animal	3/177	137/7914	0.595665	0.767075	0.602431	HIF1A/PIK3CA/IRS2	3	Cellular Processes	Transport and catabolism			ABCC8		hsa03018	RNA degradation	3/346	79/7914	0.678025	0.950549	0.925265	PAN2/EDC4/CNOT6L	3	Genetic Information Processing	Folding, sorting and degradation
PDZD7		hsa00260	Glycine, serine and threonine metabolism	1/177	40/7914	0.596281	0.767075	0.602431	GNMT	1	Metabolism	Amino acid metabolism			SYT10		hsa04610	Complement and coagulation cascades	3/346	79/7914	0.678025	0.950549	0.925265	C1R/SERPINF2/SERPIND1	3	Organismal Systems	Immune system
PDCD11		hsa04216	Ferroptosis	1/177	40/7914	0.596281	0.767075	0.602431	TP53	1	Cellular Processes	Cell growth and death			ZFYVE26		hsa04961	Endocrine and other factor-regulated calcium reabsorption	2/346	53/7914	0.68079	0.950549	0.925265	SLC8A3/ATP2B1	2	Organismal Systems	Excretory system
NEURL1		hsa03440	Homologous recombination	1/177	41/7914	0.605356	0.771001	0.605514	RAD52	1	Genetic Information Processing	Replication and repair			PPP4R4		hsa04740	Olfactory transduction	18/346	448/7914	0.681397	0.950549	0.925265	OR4K14/OR4S1/OR52E8/OR2AK2/OR2T8/GUCY2D/OR6K6/OR51E2/OR52E1/OR4C15/OR13A1/OR10A5/OR5AU1/SLC8A3/OR10H1/OR10K1/OR56A1/OR51G1	18	Organismal Systems	Sensory system
SMNDC1		hsa04975	Fat digestion and absorption	1/177	41/7914	0.605356	0.771001	0.605514	APOB	1	Organismal Systems	Digestive system			GOLGA8K		hsa03460	Fanconi anemia pathway	2/346	54/7914	0.690726	0.958769	0.933267	FANCI/REV1	2	Genetic Information Processing	Replication and repair
OR52N4		hsa00860	Porphyrin and chlorophyll metabolism	1/177	42/7914	0.614228	0.778428	0.611348	UGT2A2	1	Metabolism	Metabolism of cofactors and vitamins			N4BP1		hsa04923	Regulation of lipolysis in adipocytes	2/346	55/7914	0.700407	0.960852	0.935295	IRS1/ADCY8	2	Organismal Systems	Endocrine system
CYB5R2		hsa04962	Vasopressin-regulated water reabsorption	1/177	44/7914	0.631382	0.795284	0.624586	ADCY6	1	Organismal Systems	Excretory system			HYDIN		hsa01040	Biosynthesis of unsaturated fatty acids	1/346	27/7914	0.701521	0.960852	0.935295	FADS2	1	Metabolism	Lipid metabolism
CCDC88B		hsa05150	Staphylococcus aureus infection	2/177	96/7914	0.637335	0.795284	0.624586	ITGB2/KRT32	2	Human Diseases	Infectious disease: bacterial			FTSJ3		hsa04120	Ubiquitin mediated proteolysis	5/346	136/7914	0.715849	0.960852	0.935295	HERC1/COP1/SMURF2/CBL/UBE2G2	5	Genetic Information Processing	Folding, sorting and degradation
PCF11		hsa03022	Basal transcription factors	1/177	45/7914	0.639673	0.795284	0.624586	ERCC3	1	Genetic Information Processing	Transcription			SMURF2		hsa00240	Pyrimidine metabolism	2/346	57/7914	0.719016	0.960852	0.935295	UPRT/AK9	2	Metabolism	Nucleotide metabolism
CCDC15		hsa00564	Glycerophospholipid metabolism	2/177	97/7914	0.642967	0.795284	0.624586	PLD1/PNPLA6	2	Metabolism	Lipid metabolism			YJU2		hsa04012	ErbB signaling pathway	3/346	85/7914	0.725269	0.960852	0.935295	CBL/PAK1/EGFR	3	Environmental Information Processing	Signal transduction
EPS8		hsa04080	Neuroactive ligand-receptor interaction	7/177	340/7914	0.643087	0.795284	0.624586	MTNR1B/GABRA4/CALCRL/CRHR1/GRIA3/GRIN2C/UTS2R	7	Environmental Information Processing	Signaling molecules and interaction			DUS3L		hsa04392	Hippo signaling pathway - multiple species	1/346	29/7914	0.727136	0.960852	0.935295	PAK1	1	Environmental Information Processing	Signal transduction
SLC38A2		hsa04640	Hematopoietic cell lineage	2/177	98/7914	0.64853	0.795284	0.624586	IL7R/CD14	2	Organismal Systems	Immune system			PDE4A		hsa05418	Fluid shear stress and atherosclerosis	5/346	139/7914	0.733562	0.960852	0.935295	CYBA/TP53/CTSL/RELA/TXN2	5	Human Diseases	Cardiovascular disease
BAZ2A		hsa00565	Ether lipid metabolism	1/177	47/7914	0.655701	0.795284	0.624586	PLD1	1	Metabolism	Lipid metabolism			RAB3D		hsa00020	Citrate cycle (TCA cycle)	1/346	30/7914	0.73911	0.960852	0.935295	ACO2	1	Metabolism	Carbohydrate metabolism
CDK4		hsa03420	Nucleotide excision repair	1/177	47/7914	0.655701	0.795284	0.624586	ERCC3	1	Genetic Information Processing	Replication and repair			RRBP1		hsa00630	Glyoxylate and dicarboxylate metabolism	1/346	30/7914	0.73911	0.960852	0.935295	ACO2	1	Metabolism	Carbohydrate metabolism
CAND1		hsa00520	Amino sugar and nucleotide sugar metabolism	1/177	48/7914	0.663448	0.795284	0.624586	CYB5R2	1	Metabolism	Carbohydrate metabolism			HCK		hsa04730	Long-term depression	2/346	60/7914	0.7451	0.960852	0.935295	NOS1/IGF1R	2	Organismal Systems	Nervous system
TBC1D15		hsa05142	Chagas disease (American trypanosomiasis)	2/177	102/7914	0.670099	0.795284	0.624586	PIK3CA/NFKBIA	2	Human Diseases	Infectious disease: parasitic			KIAA1755		hsa05012	Parkinson disease	5/346	142/7914	0.750464	0.960852	0.935295	UQCRH/LRRK2/UBE2G2/COX8C/APAF1	5	Human Diseases	Neurodegenerative disease
CFAP54		hsa00510	N-Glycan biosynthesis	1/177	49/7914	0.671021	0.795284	0.624586	B4GALT2	1	Metabolism	Glycan biosynthesis and metabolism			TOX2		hsa00052	Galactose metabolism	1/346	31/7914	0.750559	0.960852	0.935295	LCT	1	Metabolism	Carbohydrate metabolism
CMKLR1		hsa04672	Intestinal immune network for IgA production	1/177	49/7914	0.671021	0.795284	0.624586	ICOS	1	Organismal Systems	Immune system			TUBA8		hsa01523	Antifolate resistance	1/346	31/7914	0.750559	0.960852	0.935295	RELA	1	Human Diseases	Drug resistance: antineoplastic
MORN3		hsa04913	Ovarian steroidogenesis	1/177	49/7914	0.671021	0.795284	0.624586	ADCY6	1	Organismal Systems	Endocrine system			SPECC1L		hsa05164	Influenza A	6/346	170/7914	0.760094	0.960852	0.935295	NFKBIA/CREBBP/XPO1/IFNAR1/RELA/APAF1	6	Human Diseases	Infectious disease: viral
NBEA		hsa05144	Malaria	1/177	49/7914	0.671021	0.795284	0.624586	ITGB2	1	Human Diseases	Infectious disease: parasitic			DMRTA2		hsa00051	Fructose and mannose metabolism	1/346	33/7914	0.771977	0.960852	0.935295	FCSK	1	Metabolism	Carbohydrate metabolism
RB1		hsa00330	Arginine and proline metabolism	1/177	50/7914	0.678424	0.796682	0.625684	P4HA2	1	Metabolism	Amino acid metabolism			TACSTD2		hsa00410	beta-Alanine metabolism	1/346	33/7914	0.771977	0.960852	0.935295	ALDH3B1	1	Metabolism	Metabolism of other amino acids
TRIM13		hsa04979	Cholesterol metabolism	1/177	50/7914	0.678424	0.796682	0.625684	APOB	1	Organismal Systems	Digestive system			PEX19		hsa03410	Base excision repair	1/346	33/7914	0.771977	0.960852	0.935295	POLE	1	Genetic Information Processing	Replication and repair
PCDH17		hsa03008	Ribosome biogenesis in eukaryotes	2/177	105/7914	0.685569	0.801395	0.629385	XRN1/IMP4	2	Genetic Information Processing	Translation			PRRC2C		hsa04152	AMPK signaling pathway	4/346	120/7914	0.776371	0.960852	0.935295	GYS2/IGF1R/STRADA/IRS1	4	Environmental Information Processing	Signal transduction
MYCBP2		hsa05206	MicroRNAs in cancer	6/177	310/7914	0.698554	0.812863	0.638391	TP53/PIK3CA/NOTCH1/PRKCB/MMP16/IRS2	6	Human Diseases	Cancer: overview			RNPEP		hsa04657	IL-17 signaling pathway	3/346	93/7914	0.779629	0.960852	0.935295	NFKBIA/RELA/MUC5B	3	Organismal Systems	Immune system
OR4K5		hsa03460	Fanconi anemia pathway	1/177	54/7914	0.706418	0.818294	0.642657	ATR	1	Genetic Information Processing	Replication and repair			KIF26B		hsa04130	SNARE interactions in vesicular transport	1/346	34/7914	0.781988	0.960852	0.935295	STX5	1	Genetic Information Processing	Folding, sorting and degradation
NKX2-1		hsa04978	Mineral absorption	1/177	58/7914	0.731988	0.844094	0.662919	ATP1B4	1	Organismal Systems	Digestive system			OR2AK2		hsa05169	Epstein-Barr virus infection	7/346	201/7914	0.782738	0.960852	0.935295	NCOR2/NFKBIA/TP53/HLA-A/IFNAR1/RELA/APAF1	7	Human Diseases	Infectious disease: viral
TTC6		hsa04152	AMPK signaling pathway	2/177	120/7914	0.754215	0.865825	0.679986	PIK3CA/IRS2	2	Environmental Information Processing	Signal transduction			ADAM17		hsa05020	Prion diseases	1/346	35/7914	0.79156	0.960852	0.935295	LAMC1	1	Human Diseases	Neurodegenerative disease
PSMA3		hsa04623	Cytosolic DNA-sensing pathway	1/177	63/7914	0.760857	0.867296	0.681141	NFKBIA	1	Organismal Systems	Immune system			MRPL30		hsa05221	Acute myeloid leukemia	2/346	67/7914	0.797998	0.960852	0.935295	KIT/RELA	2	Human Diseases	Cancer: specific types
COQ6		hsa04142	Lysosome	2/177	123/7914	0.766295	0.867296	0.681141	AP3M1/PSAP	2	Cellular Processes	Transport and catabolism			GYPC		hsa00250	Alanine, aspartate and glutamate metabolism	1/346	36/7914	0.800714	0.960852	0.935295	CPS1	1	Metabolism	Amino acid metabolism
BEGAIN		hsa05321	Inflammatory bowel disease (IBD)	1/177	65/7914	0.771519	0.867296	0.681141	IL17A	1	Human Diseases	Immune disease			RIF1		hsa00500	Starch and sucrose metabolism	1/346	36/7914	0.800714	0.960852	0.935295	GYS2	1	Metabolism	Carbohydrate metabolism
MESP2		hsa00970	Aminoacyl-tRNA biosynthesis	1/177	66/7914	0.776671	0.867296	0.681141	RARS2	1	Genetic Information Processing	Translation			ABHD6		hsa05206	MicroRNAs in cancer	11/346	310/7914	0.804007	0.960852	0.935295	ZEB2/FGFR3/ABCB1/MET/ATM/CREBBP/CDKN2A/TP53/IRS1/EGFR/ITGA5	11	Human Diseases	Cancer: overview
CHTF18		hsa05168	Herpes simplex virus 1 infection	9/177	491/7914	0.77786	0.867296	0.681141	TP53/POU2F1/TYK2/PIK3CA/ZNF425/ZNF492/ZNF658/ZNF429/NFKBIA	9	Human Diseases	Infectious disease: viral			BCL6		hsa00010	Glycolysis / Gluconeogenesis	2/346	68/7914	0.804708	0.960852	0.935295	PGAM4/ALDH3B1	2	Metabolism	Carbohydrate metabolism
PKD1		hsa00830	Retinol metabolism	1/177	67/7914	0.781708	0.867296	0.681141	UGT2A2	1	Metabolism	Metabolism of cofactors and vitamins			DGKQ		hsa05031	Amphetamine addiction	2/346	68/7914	0.804708	0.960852	0.935295	CACNA1C/ATF4	2	Human Diseases	Substance dependence
GLYR1		hsa05131	Shigellosis	1/177	67/7914	0.781708	0.867296	0.681141	NFKBIA	1	Human Diseases	Infectious disease: bacterial			SLC9B1		hsa04150	mTOR signaling pathway	5/346	153/7914	0.805626	0.960852	0.935295	FZD1/DVL3/IGF1R/STRADA/IRS1	5	Environmental Information Processing	Signal transduction
MYH11		hsa00010	Glycolysis / Gluconeogenesis	1/177	68/7914	0.786632	0.867296	0.681141	ACSS1	1	Metabolism	Carbohydrate metabolism			SLC6A19		hsa04914	Progesterone-mediated oocyte maturation	3/346	98/7914	0.808895	0.960852	0.935295	MAD2L1/IGF1R/ADCY8	3	Organismal Systems	Endocrine system
PRKCB		hsa04664	Fc epsilon RI signaling pathway	1/177	68/7914	0.786632	0.867296	0.681141	PIK3CA	1	Organismal Systems	Immune system			CDH6		hsa00760	Nicotinate and nicotinamide metabolism	1/346	37/7914	0.809466	0.960852	0.935295	ASPDH	1	Metabolism	Metabolism of cofactors and vitamins
MTSS2		hsa04060	Cytokine-cytokine receptor interaction	5/177	294/7914	0.793054	0.867296	0.681141	CCL11/IL17A/IL27RA/BMPR1B/IL7R	5	Environmental Information Processing	Signaling molecules and interaction			PCDHB5		hsa04960	Aldosterone-regulated sodium reabsorption	1/346	37/7914	0.809466	0.960852	0.935295	IRS1	1	Organismal Systems	Excretory system
OR1E2		hsa04622	RIG-I-like receptor signaling pathway	1/177	70/7914	0.796151	0.867296	0.681141	NFKBIA	1	Organismal Systems	Immune system			ZKSCAN3		hsa04390	Hippo signaling pathway	5/346	154/7914	0.810125	0.960852	0.935295	PARD3/FZD1/DVL3/CTNNA2/SCRIB	5	Environmental Information Processing	Signal transduction
MYH4		hsa05120	Epithelial cell signaling in Helicobacter pylori infection	1/177	70/7914	0.796151	0.867296	0.681141	NFKBIA	1	Human Diseases	Infectious disease: bacterial			IFRD1		hsa04917	Prolactin signaling pathway	2/346	70/7914	0.817536	0.960852	0.935295	SOCS6/RELA	2	Organismal Systems	Endocrine system
FLII		hsa03040	Spliceosome	2/177	135/7914	0.80961	0.872849	0.685503	U2SURP/SMNDC1	2	Genetic Information Processing	Transcription			ASIC3		hsa05330	Allograft rejection	1/346	38/7914	0.817836	0.960852	0.935295	HLA-A	1	Human Diseases	Immune disease
CCL11		hsa05100	Bacterial invasion of epithelial cells	1/177	73/7914	0.809643	0.872849	0.685503	PIK3CA	1	Human Diseases	Infectious disease: bacterial			ADAM18		hsa04061	Viral protein interaction with cytokine and cytokine receptor	3/346	100/7914	0.819652	0.960852	0.935295	IL34/CCR1/IL6R	3	Environmental Information Processing	Signaling molecules and interaction
FZD2		hsa05016	Huntington disease	3/177	193/7914	0.811477	0.872849	0.685503	TP53/HTT/DNAH9	3	Human Diseases	Neurodegenerative disease			KANK1		hsa04933	AGE-RAGE signaling pathway in diabetic complications	3/346	100/7914	0.819652	0.960852	0.935295	PLCE1/VEGFC/RELA	3	Human Diseases	Endocrine and metabolic disease
PLCD3		hsa04910	Insulin signaling pathway	2/177	137/7914	0.816095	0.874144	0.686519	PIK3CA/IRS2	2	Organismal Systems	Endocrine system			RXRA		hsa05170	Human immunodeficiency virus 1 infection	7/346	212/7914	0.826289	0.964418	0.938766	ATM/NFKBIA/NFATC2/HLA-A/PTK2B/PAK1/RELA	7	Human Diseases	Infectious disease: viral
MARCHF10		hsa04721	Synaptic vesicle cycle	1/177	78/7914	0.830185	0.885531	0.695462	UNC13B	1	Organismal Systems	Nervous system			TNKS2		hsa00982	Drug metabolism - cytochrome P450	2/346	72/7914	0.829607	0.964418	0.938766	CYP2D7/ALDH3B1	2	Metabolism	Xenobiotics biodegradation and metabolism
RECQL5		hsa04610	Complement and coagulation cascades	1/177	79/7914	0.834021	0.885931	0.695776	ITGB2	1	Organismal Systems	Immune system			MAPK8IP1		hsa05033	Nicotine addiction	1/346	40/7914	0.83349	0.964912	0.939247	GABRA3	1	Human Diseases	Substance dependence
GREB1L		hsa05204	Chemical carcinogenesis	1/177	82/7914	0.845019	0.893904	0.702038	UGT2A2	1	Human Diseases	Cancer: overview			MYO7A		hsa05322	Systemic lupus erythematosus	4/346	133/7914	0.839885	0.965424	0.939745	C1R/FCGR2A/SNRPB/RO60	4	Human Diseases	Immune disease
SLC14A1		hsa04932	Non-alcoholic fatty liver disease (NAFLD)	2/177	149/7914	0.851031	0.89656	0.704124	PIK3CA/IRS2	2	Human Diseases	Endocrine and metabolic disease			SLCO1B7		hsa04918	Thyroid hormone synthesis	2/346	74/7914	0.840955	0.965424	0.939745	ATF4/ADCY8	2	Organismal Systems	Endocrine system
CDH19		hsa04145	Phagosome	2/177	152/7914	0.858772	0.899939	0.706778	ITGB2/CD14	2	Cellular Processes	Transport and catabolism			LRRK2		hsa03008	Ribosome biogenesis in eukaryotes	3/346	105/7914	0.844314	0.965424	0.939745	XPO1/CSNK2A1/RRP7A	3	Genetic Information Processing	Translation
DOK6		hsa03010	Ribosome	2/177	153/7914	0.86127	0.899939	0.706778	RPL23/RPL6	2	Genetic Information Processing	Translation			ATP8A2		hsa04940	Type I diabetes mellitus	1/346	43/7914	0.854493	0.970954	0.945127	HLA-A	1	Human Diseases	Endocrine and metabolic disease
RTTN		hsa04061	Viral protein interaction with cytokine and cytokine receptor	1/177	100/7914	0.897343	0.933821	0.733387	CCL11	1	Environmental Information Processing	Signaling molecules and interaction			B3GLCT		hsa04910	Insulin signaling pathway	4/346	137/7914	0.85611	0.970954	0.945127	PHKG1/CBL/GYS2/IRS1	4	Organismal Systems	Endocrine system
TIMM21		hsa04144	Endocytosis	3/177	243/7914	0.913358	0.943057	0.740641	PLD1/ARAP3/RAB11FIP2	3	Cellular Processes	Transport and catabolism			NFKBIA		hsa03022	Basal transcription factors	1/346	45/7914	0.867005	0.975335	0.949392	GTF2B	1	Genetic Information Processing	Transcription
TJP3		hsa05152	Tuberculosis	2/177	179/7914	0.913587	0.943057	0.740641	ITGB2/CD14	2	Human Diseases	Infectious disease: bacterial			FBLN5		hsa00565	Ether lipid metabolism	1/346	47/7914	0.878444	0.975335	0.949392	PLD4	1	Metabolism	Lipid metabolism
ZNF492		hsa05034	Alcoholism	2/177	184/7914	0.921256	0.947155	0.743859	ATF2/GRIN2C	2	Human Diseases	Substance dependence			AGBL1		hsa05204	Chemical carcinogenesis	2/346	82/7914	0.879808	0.975335	0.949392	ALDH3B1/SULT1A2	2	Human Diseases	Cancer: overview
RHPN2		hsa01200	Carbon metabolism	1/177	117/7914	0.930489	0.952821	0.748309	ACSS1	1	Metabolism	Global and overview maps			FANCI		hsa04724	Glutamatergic synapse	3/346	114/7914	0.881402	0.975335	0.949392	CACNA1C/GRM5/ADCY8	3	Organismal Systems	Nervous system
FCGBP		hsa04740	Olfactory transduction	6/177	448/7914	0.941013	0.959759	0.753758	OR4C3/OR2T8/OR2T6/OR52N4/OR4K5/OR1E2	6	Organismal Systems	Sensory system			PKD1		hsa00280	Valine, leucine and isoleucine degradation	1/346	48/7914	0.88379	0.975335	0.949392	AACS	1	Metabolism	Amino acid metabolism
CEACAM6		hsa05012	Parkinson disease	1/177	142/7914	0.960885	0.976137	0.76662	LRRK2	1	Human Diseases	Neurodegenerative disease			CREBBP		hsa00270	Cysteine and methionine metabolism	1/346	49/7914	0.888902	0.975335	0.949392	AHCYL2	1	Metabolism	Amino acid metabolism
PPP1R13L		hsa04217	Necroptosis	1/177	162/7914	0.97534	0.98135	0.770715	TYK2	1	Cellular Processes	Cell growth and death			TMC7		hsa04672	Intestinal immune network for IgA production	1/346	49/7914	0.888902	0.975335	0.949392	ITGB7	1	Organismal Systems	Immune system
BPIFB2		hsa03013	RNA transport	1/177	165/7914	0.976991	0.98135	0.770715	NUP153	1	Genetic Information Processing	Translation			CHST5		hsa01200	Carbon metabolism	3/346	117/7914	0.891898	0.975335	0.949392	PGAM4/ACO2/CPS1	3	Metabolism	Global and overview maps
OCSTAMP		hsa04141	Protein processing in endoplasmic reticulum	1/177	166/7914	0.977516	0.98135	0.770715	CUL1	1	Genetic Information Processing	Folding, sorting and degradation			TAF1C		hsa05210	Colorectal cancer	2/346	86/7914	0.895768	0.975335	0.949392	TP53/EGFR	2	Human Diseases	Cancer: specific types
ADRM1		hsa01100	Metabolic pathways	20/177	1439/7914	0.995752	0.995752	0.782025	P4HA2/ACSS1/UCKL1/B4GALT2/KHK/PLD1/GNMT/CYP11B2/ADCY6/PIK3CA/UGT2A2/AK9/NAMPT/COQ6/PLCD3/PI4KA/NADK/ST3GAL6/PDE3A/AASS	20	Metabolism	Global and overview maps			GIT1		hsa05152	Tuberculosis	5/346	179/7914	0.897882	0.975335	0.949392	FCGR2A/CREBBP/CASP10/RELA/APAF1	5	Human Diseases	Infectious disease: bacterial
TPTE															RASL10B		hsa04071	Sphingolipid signaling pathway	3/346	119/7914	0.898427	0.975335	0.949392	TP53/RELA/ROCK2	3	Environmental Information Processing	Signal transduction
UMODL1															CACNG5		hsa05320	Autoimmune thyroid disease	1/346	53/7914	0.907203	0.979666	0.953608	HLA-A	1	Human Diseases	Immune disease
PI4KA															PDE4C		hsa04142	Lysosome	3/346	123/7914	0.910431	0.979666	0.953608	AP3B2/CTSL/CTSH	3	Cellular Processes	Transport and catabolism
CYP2D6															FCGBP		hsa03015	mRNA surveillance pathway	2/346	91/7914	0.912951	0.979666	0.953608	RNPS1/ACIN1	2	Genetic Information Processing	Translation
RPS6KA3															LRRN4		hsa00480	Glutathione metabolism	1/346	56/7914	0.918926	0.9823	0.956172	GPX4	1	Metabolism	Metabolism of other amino acids
USP9X															ZNF831		hsa01212	Fatty acid metabolism	1/346	57/7914	0.922496	0.982352	0.956223	FADS2	1	Metabolism	Global and overview maps
SHROOM4															RTEL1		hsa04370	VEGF signaling pathway	1/346	59/7914	0.929172	0.985263	0.959056	NFATC2	1	Environmental Information Processing	Signal transduction
NADK															MICAL3		hsa00140	Steroid hormone biosynthesis	1/346	60/7914	0.932292	0.985263	0.959056	AKR1C4	1	Metabolism	Lipid metabolism
KIF17															CHD5		hsa04750	Inflammatory mediator regulation of TRP channels	2/346	100/7914	0.937385	0.985583	0.959367	ASIC3/ADCY8	2	Organismal Systems	Sensory system
MNDA															MROH7		hsa05142	Chagas disease (American trypanosomiasis)	2/346	102/7914	0.941854	0.985583	0.959367	NFKBIA/RELA	2	Human Diseases	Infectious disease: parasitic
TATDN3															RXRG		hsa04714	Thermogenesis	6/346	231/7914	0.943192	0.985583	0.959367	ARID1A/UQCRH/ADCY10/COX8C/GCG/ADCY8	6	Organismal Systems	Environmental adaptation
WDR64															CCDC13		hsa05168	Herpes simplex virus 1 infection	15/346	491/7914	0.949934	0.985951	0.959726	ZNF559-ZNF177/NFKBIA/TP53/ZNF471/ZNF337/ZNF302/ZNF211/HLA-A/EIF2AK4/IFNAR1/RELA/ITGA5/ZNF792/ZNF343/APAF1	15	Human Diseases	Infectious disease: viral
M1AP															CCR1		hsa00830	Retinol metabolism	1/346	67/7914	0.950612	0.985951	0.959726	AWAT2	1	Metabolism	Metabolism of cofactors and vitamins
FIGN															CFAP91		hsa01100	Metabolic pathways	51/346	1439/7914	0.964249	0.994079	0.967638	GALNT7/AHCYL2/PLCE1/ASPDH/UQCRH/AMPD2/LCT/EXT1/DGKZ/FADS2/PDE4A/DGKQ/PDE4C/GBA2/GUCY2C/PGAM4/ADCY10/AACS/UPRT/GUCY2D/ACO2/DHCR24/AKR1C4/GYS2/NOS1/ACSM2B/ST3GAL2/PI4KA/GCAT/PLCH2/PDE8B/ETNK1/PLD4/GPX4/COX8C/PI4KB/NPL/SMPD4/GALNT5/CPS1/AK9/FIG4/ALDH3B1/AMDHD1/FCSK/PYCR2/ITPKB/HGD/GPAT2/ADCY8/B4GALNT1	51	Metabolism	Global and overview maps
SLC25A12															SLC51A		hsa04971	Gastric acid secretion	1/346	75/7914	0.965575	0.994079	0.967638	ADCY8	1	Organismal Systems	Digestive system
CALCRL															TENM3		hsa04721	Synaptic vesicle cycle	1/346	78/7914	0.969936	0.994897	0.968434	UNC13A	1	Organismal Systems	Nervous system
CAND2															PLEKHG4B		hsa04728	Dopaminergic synapse	2/346	131/7914	0.980684	0.999062	0.972488	CACNA1C/ATF4	2	Organismal Systems	Nervous system
ST3GAL6															PDZD2		hsa00190	Oxidative phosphorylation	2/346	133/7914	0.982128	0.999062	0.972488	UQCRH/COX8C	2	Metabolism	Energy metabolism
HEG1															FOXK1		hsa05323	Rheumatoid arthritis	1/346	93/7914	0.984739	0.999062	0.972488	CTSL	1	Human Diseases	Immune disease
ATR															PHKG1		hsa04060	Cytokine-cytokine receptor interaction	6/346	294/7914	0.99049	0.999757	0.973165	IL34/CCR1/IL6R/IFNE/IFNAR1/OSMR	6	Environmental Information Processing	Signaling molecules and interaction
SLC2A2															FZD1		hsa04217	Necroptosis	2/346	162/7914	0.994319	0.999757	0.973165	ZBP1/IFNAR1	2	Cellular Processes	Cell growth and death
TNK2															ARPC1A		hsa03010	Ribosome	1/346	153/7914	0.999	0.999757	0.973165	MRPL30	1	Genetic Information Processing	Translation
LMLN															KRBA1		hsa05034	Alcoholism	1/346	184/7914	0.999757	0.999757	0.973165	ATF4	1	Human Diseases	Substance dependence
MRPS18B															CDCA2
IL17A															CDKN2A
IQCE															GBA2
SAMD9L															NIBAN2
KCND2															UCN3
KEL															PCDH15
FBXO16															GUCY2C
RP1															KMT2D
MMP16															NT5DC3
LAMC3															UNC79
RAB11FIP2															USP10
BTBD18															LRFN1
TMEM223															U2AF1
PANX3															MYO18B
ITPR2															PGAM4
RPL6															ADCY10
IRS2															OR2T8
IQGAP1															PARP15
PKMYT1															ADGRL3
PIEZO1															VEGFC
DNAH9															FAM170A
KRT32															ROS1
CRHR1															GNAT3
EPX															TMEM130
IL27RA															LAMB4
PSMC4															C8orf86
SIGLEC1															CNTRL
JAG1															BBOX1
MROH8															CBL
UBE2V1															AACS
ARSD															LOC101928841
GRIA3															KLHL33
ZYG11A															MEFV
LAMC1															NLGN2
ADD2															SLC7A9
FMNL2															PSG3
ATF2															NLRP13
ZNF385B															BCOR
UBA3															AWAT2
FRAS1															UPRT
CHD1															CT45A1
NUP153															ATAD3C
ARID1B															CROCC
FNDC1															SYTL1
TMEFF1															MOV10
DLG5															DARS2
VWA2															PPFIA4
NUCB2															NRXN1
PATL1															FBLN7
NTM															ZBTB47
RAD52															DVL3
PDE3A															RXFP3
DENND5B															EIF3B
MYH6															ZC3HAV1L
BRD7															HSF1
SALL3															CRAT
CFAP61															RASGEF1A
ARHGAP40															USH1C
ZFP64															P2RX3
DGCR8															RTN3
CHEK2															KRT81
ISL1															FLRT2
AASS															AP3B2
COL14A1															NRN1L
TPD52L3															TP53
ANKRD20A1															GUCY2D
LGI1															SRCIN1
CACNA1C															PWWP3A
EP400															FFAR3
HELZ															ZNF471
SS18															CHGB
TTC28															ZNF337
GPR25															MATN4
WNT9A															NFATC2
FOXD4L1															ACO2
ICOS															HTR6
TRMT44															STK40
BMPR1B															ATPAF1
TET2															DHCR24
HHIP															MIER1
CDK19															LRRIQ3
FAM91A1															HFM1
ZNF658															FLG2
CUZD1															IL6R
HEPHL1															SPTA1
TAS2R46															OR6K6
RPH3AL															LAMC1
CCDC144A															HMCN1
GRIN2C															PLXNA2
FOXJ1															USH2A
ADAMTS10															AIDA
ZNF429															BECN2
PRDM16															ASAP2
PER3															TDRD15
PRG4															XPO1
DYSF															PCBP1
NCKAP5															TMEM131
ALS2															EIF5B
INKA1															REV1
USP17L10															LRP1B
TRPC3															SLC25A12
SLC12A7															CASP10
IL7R															ZDBF2
CD14															KANSL1L
TCP11															NYAP2
BRPF3															COL6A3
RARS2															ABHD14A
KMT2C															GAP43
NR6A1															IGSF11
MTRNR2L7															TRIM42
USP54															GP5
FRAT1															DTHD1
DNHD1															SOWAHB
DCHS1															DMP1
PLBD1															CCSER1
SOX1															MAD2L1
METTL17															ISL1
NFKBIA															PCDHGB2
NLRC5															LARP1
RTN4RL1															FAM153A
DVL2															VIP
KRTAP3-3															TULP4
UTS2R															AIMP2
FOXK2															PCLO
ZFR2															PTPRZ1
SULT2B1															ARHGEF5
FASTKD5															LOC389602
HELZ2															FAM86B2
GRIPAP1															PEBP4
ATP1B4															TEX15
															FAM110B
															COL14A1
															IFNE
															MAMDC2
															CTSL
															GABBR2
															SVEP1
															COL5A1
															AKR1C4
															GATA3
															USP6NL
															ARHGAP21
															SORCS1
															PTPRE
															MKI67
															PIDD1
															TRIM68
															OR51E2
															OR52E1
															SOX6
															OR4C15
															VPS51
															LRTM2
															CLEC12A
															STYK1
															GYS2
															BIN2
															SLC4A8
															ESPL1
															USP15
															PTPRQ
															CEP290
															UTP20
															PRDM4
															ISCU
															NOS1
															HCAR1
															MTUS2
															THSD1
															CCDC168
															SLC27A2
															MEGF11
															FEM1B
															CTSH
															IGF1R
															WFIKKN1
															RNPS1
															MYH11
															ACSM2B
															SPN
															PPP4C
															CPNE2
															ST3GAL2
															PMFBP1
															GSE1
															SERPINF2
															MYBBP1A
															DNAH9
															KIAA0100
															STRADA
															COG1
															OTOP3
															DSC3
															WIZ
															ZNF302
															C19orf54
															TMEM91
															ZNF211
															CSNK2A1
															TMC2
															PTPRA
															CFAP61
															ZNF341
															RBL1
															ZBP1
															EDN3
															HELZ2
															PI4KA
															PATZ1
															GCAT
															C22orf34
															MXRA5
															NHS
															FAM47A
															CFAP47
															TEX11
															VGLL1
															RBMX
															GABRA3
															PLCH2
															IPP
															ADGRL2
															DSTYK
															ALK
															ALMS1
															CTNNA2
															CHCHD5
															GRIP2
															LTF
															GUCA1C
															COL6A6
															MED12L
															AFAP1
															DSPP
															SORBS2
															RNF180
															PDE8B
															ADGRV1
															PCDHA2
															CCDC69
															RBM24
															HLA-A
															COL21A1
															TAAR8
															TTYH3
															SLC25A13
															MUC3A
															USP17L4
															PTK2B
															ANK1
															SETX
															SLC2A6
															OR13A1
															OR10A5
															CSRP3
															SLC22A8
															ARHGEF17
															PAK1
															ADAMTS8
															PTPN6
															ETNK1
															RPAP3
															PAN2
															ALDH1L2
															OR5AU1
															PLD4
															C15orf62
															PATL2
															MYO5C
															TMEM202
															ACAN
															ARMC5
															RAMP2
															CD300C
															RAB37
															RNF213
															SOCS6
															GPX4
															CILP2
															KIR3DL1
															KIR2DS4
															USP29
															SNRPB
															MMP24
															WFDC9
															PREX1
															UBE2G2
															SEZ6L
															ATF4
															CDKL5
															ABCB7
															TGIF2LX
															STIL
															S100A7A
															UBAP2L
															RO60
															IGFN1
															TLR5
															TRIM67
															SRBD1
															IRS1
															HEG1
															SLC9A9
															MSANTD1
															KIAA0319
															H2AC7
															TRMT11
															HECW1
															DNAJC2
															NEFM
															EFCAB1
															DCAF13
															SCRIB
															FBXL6
															TRPM6
															MRGPRF
															SIK2
															STK38L
															POLE
															ZIC2
															CHD8
															SIX1
															SLC8A3
															COX8C
															GOLGA8J
															EIF2AK4
															UMOD
															RNF135
															TBC1D3
															KRT10
															SEPTIN9
															LDLRAD4
															KATNAL2
															OR10H1
															SUGP1
															WDR88
															ELSPBP1
															IFNAR1
															RRP7A
															GBP4
															EPHX4
															INO80D
															EGFR
															SEC16A
															CFAP46
															KNDC1
															CHST1
															DTX4
															TMEM121
															ZNF646
															VSTM1
															POTEH
															GGTLC2
															MYH9
															ZMAT1
															ADGRG4
															C1orf167
															TOE1
															GTF2B
															NBPF10
															PI4KB
															LMNA
															RHBG
															OR10K1
															ZBTB37
															NPL
															ZBTB41
															LEFTY2
															SIPA1L2
															SMPD4
															GALNT5
															CPS1
															ATG7
															SUSD5
															BAP1
															CHCHD6
															PRR23C
															BCHE
															TAPT1
															BEND4
															NFXL1
															UNC5C
															PARP8
															HNRNPH1
															ZNF292
															AK9
															FIG4
															STXBP5
															ZKSCAN5
															GIMAP8
															CDK9
															PPRC1
															EIF3F
															E2F8
															RELA
															ALDH3B1
															GRM5
															HEPHL1
															ANO6
															ARID2
															TUBA1B
															ITGA5
															AMDHD1
															TEP1
															ACIN1
															MTFMT
															SNUPN
															CHTF18
															GTF3C1
															FCSK
															PKD1L3
															MYO18A
															KRT19
															KCTD2
															JPT1
															SBNO2
															PRR36
															FBN3
															IQCN
															ZNF792
															NPHS1
															CYP2F1
															ZNF343
															EFCAB8
															TTC28
															TNRC6B
															ARX
															SLC38A5
															BGN
															BRCC3
															CELA3A
															RGS18
															GREB1
															EFR3B
															RAPGEF4
															SOX14
															PRRC2A
															SYNE1
															DNAH11
															PDSS1
															OR56A1
															RAB1B
															MUC19
															APAF1
															PCNX1
															EDC4
															UNC13A
															EMC10
															NLRP7
															RFPL4AL1
															SERPIND1
															RFPL2
															CSMD2
															PYCR2
															ITPKB
															PCNX2
															GCG
															TEX44
															HGD
															CEP63
															METAP1
															OSMR
															CRHR2
															MBLAC1
															CCDC166
															DIXDC1
															FMNL3
															UGGT2
															LTB4R2
															STARD9
															CSPG4
															TFAP4
															ZFHX3
															TEX45
															CEACAM20
															SIGLEC1
															MID2
															KIAA2013
															CLCNKA
															TIE1
															H2AC21
															ROCK2
															GPAT2
															UGGT1
															PIGG
															CNOT6L
															TBCK
															CTNND2
															SLIT3
															NQO2
															NRN1
															BRPF3
															TDRD6
															COL12A1
															PACRG
															SCIN
															AHR
															AGBL3
															DPP6
															ADCY8
															CDHR1
															MUC5B
															OR51G1
															RTN4RL2
															KMT2A
															B4GALNT1
															ZDHHC17
															ATP2B1
															MGA
															ZNF106
															FBN1
															ZNF609
															MYO9A
															CIB2
															SULT1A2
															RNF43
															BAHCC1
															CHAF1A
															ADAMTS10
															SIGLEC14
															NLRP2
															MRPL39
															TXN2
															SOX10
