# Supplementary material for: Genetic alterations and aberrant hormonal pathways in thymic epithelial tumors
Source: BMC Cancer. 2025 Dec 12;26:98. doi: 10.1186/s12885-025-15455-4 (PMC12821246; doi:10.1186/s12885-025-15455-4)
Supplement: Supplementary file 3 — Supplementary Material 3. [file 12885_2025_15455_MOESM3_ESM.zip]

Archive with 4 entries (4 files):
- figureS2.tif
- figureS1.tif
- Supplementary figure legends.docx
- figureS3.tif
